# Supplementary material for: 2-(4-Fluoro­phen­yl)quinoxaline
Source: Acta Crystallogr Sect E Struct Rep Online. 2012 May 19;68(Pt 6):o1779. doi: 10.1107/S1600536812017771 (PMC3379358; doi:10.1107/S1600536812017771)
Supplement: Supplementary file 2 [file e-68-o1779-Isup2.hkl]

# 
# h,k,l, Fc-squared, Fo-squared, sigma(Fo-squared) and status flag 
# 
data_I
_shelx_title ' shelx in C2/c' 
_shelx_refln_list_code          4 
_shelx_F_calc_maximum      243.89 
_exptl_crystal_F_000       928.00 
_reflns_d_resolution_high  0.7598 
 
loop_ 
 _symmetry_equiv_pos_as_xyz 
 'x, y, z' 
 '-x, y, -z+1/2' 
 'x+1/2, y+1/2, z' 
 '-x+1/2, y+1/2, -z+1/2' 
 '-x, -y, -z' 
 'x, -y, z-1/2' 
 '-x+1/2, -y+1/2, -z' 
 'x+1/2, -y+1/2, z-1/2' 
 
_cell_length_a    24.2492 
_cell_length_b     3.7925 
_cell_length_c    22.6094 
_cell_angle_alpha  90.000 
_cell_angle_beta   91.866 
_cell_angle_gamma  90.000 
 
_shelx_F_squared_multiplier     1.000 
 
loop_ 
 _refln_index_h 
 _refln_index_k 
 _refln_index_l 
 _refln_F_squared_calc 
 _refln_F_squared_meas 
 _refln_F_squared_sigma 
 _refln_observed_status 
   2   0   0       18.98       16.53      2.75 o 
   6   0   0      624.24      493.26     11.46 o 
   8   0   0      879.75      977.14     11.94 o 
  10   0   0     3011.64     3138.67     26.68 o 
  12   0   0    39330.16    40174.86    687.05 o 
  14   0   0     3903.37     4343.34    151.70 o 
  16   0   0      538.72      726.04     19.94 o 
  18   0   0       47.41       64.44     10.28 o 
  20   0   0       23.77       30.00     11.50 o 
  22   0   0      127.65       99.32     11.81 o 
  24   0   0     1533.85     1366.19     38.09 o 
  26   0   0      578.93      448.08     27.15 o 
  28   0   0     1357.28     1170.19     53.06 o 
  30   0   0       15.72       30.31     16.96 o 
   1   1   0      378.58      352.45      4.02 o 
   3   1   0    29454.19    27871.21    270.83 o 
   5   1   0       34.64       28.44      2.58 o 
   7   1   0      942.74      845.92      8.58 o 
   9   1   0     6462.60     6595.61    108.70 o 
  11   1   0     1841.92     1856.40     19.89 o 
  13   1   0      230.40      242.15      7.96 o 
  15   1   0      719.40      791.58     17.09 o 
  17   1   0       16.81       19.90      6.94 o 
  19   1   0       36.65       23.25      6.27 o 
  21   1   0      521.42      423.16     13.11 o 
  23   1   0      447.34      382.14     13.77 o 
  25   1   0      130.61      103.11      8.41 o 
  27   1   0        2.91        3.06      4.62 o 
  29   1   0        2.58        6.77      6.42 o 
  31   1   0      400.84      504.76     28.39 o 
   0   2   0      164.12      172.93      5.74 o 
   2   2   0        3.71        5.34      1.51 o 
   4   2   0     1496.16     1499.42     16.63 o 
   6   2   0        0.11        2.46      1.68 o 
   8   2   0      626.62      643.70      9.14 o 
  10   2   0       39.80       38.97      4.59 o 
  12   2   0       32.88       21.61      7.75 o 
  14   2   0      251.48      225.33     11.37 o 
  16   2   0      415.08      429.99     15.29 o 
  18   2   0      379.30      343.49     11.12 o 
  20   2   0        7.09        8.21      4.24 o 
  22   2   0        0.13        1.57      2.27 o 
  24   2   0      394.08      355.15     16.11 o 
  26   2   0        1.28        5.83      5.05 o 
  28   2   0      263.54      335.51     18.87 o 
   1   3   0      117.79      123.00      6.18 o 
   3   3   0      402.08      372.38     19.10 o 
   5   3   0      120.08      111.71      6.28 o 
   7   3   0       84.75       78.35      6.26 o 
   9   3   0      318.46      331.70     11.44 o 
  11   3   0       34.22       33.37     10.10 o 
  13   3   0      261.61      274.72     12.02 o 
  15   3   0      227.74      230.69     10.85 o 
  17   3   0       69.18       75.44     12.40 o 
  19   3   0        2.82        4.68     18.85 o 
  21   3   0      269.44      283.89     31.94 o 
  23   3   0       19.31       19.13     13.05 o 
  25   3   0       48.46       43.81     31.23 o 
   0   4   0        7.35        8.31      6.27 o 
   2   4   0        0.18        1.73      2.45 o 
   4   4   0        0.83        3.73      4.84 o 
   6   4   0       26.77       19.33     10.44 o 
   8   4   0      245.95      235.78     24.91 o 
  10   4   0      128.88      117.42     17.99 o 
  12   4   0        7.77       10.53      8.57 o 
  14   4   0      110.78      101.55     21.35 o 
  16   4   0       35.38       27.20     31.82 o 
  18   4   0       70.01       35.48     51.21 o 
 -31   1   1       46.27       60.08      9.91 o 
 -29   1   1      153.13      166.70     16.08 o 
 -27   1   1       84.57       57.98      6.51 o 
 -25   1   1      579.40      516.45     21.33 o 
 -23   1   1     1179.60     1059.90     22.72 o 
 -21   1   1      371.72      334.00     11.54 o 
 -19   1   1       73.82       45.70      6.44 o 
 -17   1   1       85.46       77.72      6.36 o 
 -15   1   1       82.01       74.44      5.02 o 
 -13   1   1       39.71       15.16      3.93 o 
 -11   1   1      634.94      701.47      9.64 o 
  -9   1   1     4057.98     4203.33     40.83 o 
  -7   1   1     6105.38     6088.75     44.91 o 
  -5   1   1      540.21      527.56      5.76 o 
  -3   1   1       41.30       64.24      2.41 o 
  -1   1   1      285.46      255.36      3.62 o 
   1   1   1      153.66      151.38      3.40 o 
   3   1   1    59483.11    56124.09    776.78 o 
   5   1   1     9635.97     9318.15     80.38 o 
   7   1   1      567.16      562.70     15.75 o 
   9   1   1      353.56      409.83      8.05 o 
  11   1   1      493.98      486.05     11.84 o 
  13   1   1        1.10        5.23      3.10 o 
  15   1   1     3821.64     4089.85     55.86 o 
  17   1   1      274.99      264.85      9.73 o 
  19   1   1       10.59        8.71      4.50 o 
  21   1   1      538.81      449.23     13.48 o 
  23   1   1       52.68       52.76      7.71 o 
  25   1   1       73.14       79.20      7.88 o 
  27   1   1        2.31        2.38      4.78 o 
  29   1   1       25.14       41.09     17.48 o 
  31   1   1      897.30      972.17     46.61 o 
 -28   2   1      192.21      225.52     17.10 o 
 -26   2   1      150.02      153.63     13.74 o 
 -24   2   1        0.91        6.79      4.87 o 
 -22   2   1       62.00       38.91     17.87 o 
 -20   2   1      339.03      311.40     11.23 o 
 -18   2   1       21.89       39.38      6.37 o 
 -16   2   1        0.15        3.87      4.20 o 
 -14   2   1      174.75      174.80      8.57 o 
 -12   2   1      419.05      449.26     10.67 o 
 -10   2   1        2.83        3.57      1.68 o 
  -8   2   1       56.89       57.84      3.80 o 
  -6   2   1     2043.95     2174.68     17.95 o 
  -4   2   1     1614.77     1657.69     14.36 o 
  -2   2   1       75.65       70.03      3.17 o 
   0   2   1     2027.34     2058.36     18.03 o 
   2   2   1        0.95        2.80      1.34 o 
   4   2   1      841.63      813.35      8.98 o 
   6   2   1     2873.81     2918.84     22.31 o 
   8   2   1      107.08      116.39      5.14 o 
  10   2   1        6.66        4.58      1.43 o 
  12   2   1     1426.68     1211.29     86.91 o 
  14   2   1       14.43       16.34      6.72 o 
  16   2   1      216.26      236.63     10.33 o 
  18   2   1       15.05       21.27      7.99 o 
  20   2   1      228.99      199.76      9.26 o 
  22   2   1        3.41        5.30      3.28 o 
  24   2   1      416.41      431.32     18.10 o 
  26   2   1        0.05        1.71      4.85 o 
  28   2   1       59.47       47.24     14.05 o 
 -25   3   1        0.02        6.99      8.26 o 
 -23   3   1        3.39        2.56      7.06 o 
 -21   3   1       21.88       30.97     15.62 o 
 -19   3   1     1535.80     1532.21     67.75 o 
 -17   3   1        0.35        3.52      3.17 o 
 -15   3   1      344.21      355.07     21.77 o 
 -13   3   1       96.40      115.71      8.20 o 
 -11   3   1       78.89       73.40      6.15 o 
  -9   3   1      471.70      474.09     13.82 o 
  -7   3   1      758.00      733.41     17.43 o 
  -5   3   1      137.37      141.94      6.02 o 
  -3   3   1       56.60       50.95      5.32 o 
  -1   3   1       79.77       78.04      5.93 o 
   1   3   1        0.06        1.34      2.73 o 
   3   3   1      125.04      120.02      5.45 o 
   5   3   1      414.91      385.71     17.44 o 
   7   3   1      112.01      105.78      5.66 o 
   9   3   1      429.69      457.13     12.58 o 
  11   3   1       61.83       66.28      6.39 o 
  13   3   1        1.05        2.42      2.74 o 
  15   3   1      685.90      637.20     30.39 o 
  17   3   1     1051.54     1096.83     65.09 o 
  19   3   1       18.28       13.88     11.26 o 
  21   3   1      300.78      285.59     40.04 o 
  23   3   1       11.73       12.62      9.46 o 
  25   3   1       10.71       10.36      8.33 o 
 -18   4   1      584.66      616.23     51.22 o 
 -16   4   1       49.09       32.59     39.74 o 
 -14   4   1      413.99      394.87     41.01 o 
 -12   4   1        3.11        5.70      8.60 o 
 -10   4   1       14.80       13.41     12.56 o 
  -8   4   1      365.50      378.80     25.39 o 
  -6   4   1      123.22      120.59     12.64 o 
  -4   4   1       12.11       12.36      7.23 o 
  -2   4   1        4.48        2.46      5.39 o 
   0   4   1        8.05        5.22      4.65 o 
   2   4   1       71.86       65.71      8.42 o 
   4   4   1      490.44      488.34     32.78 o 
   6   4   1      248.59      218.57     24.10 o 
   8   4   1       39.29       30.74     24.97 o 
  10   4   1      399.16      418.20     30.40 o 
  12   4   1       14.18       13.34     10.67 o 
  14   4   1      287.87      302.43     33.47 o 
  16   4   1     1158.22     1258.85     74.79 o 
  18   4   1      256.77      255.21     34.68 o 
 -30   0   2        0.63        1.35      6.76 o 
 -28   0   2       14.85       13.13      7.13 o 
 -26   0   2       24.13       23.34     12.44 o 
 -24   0   2       17.29       22.57      7.40 o 
 -22   0   2        0.91       10.45      7.48 o 
 -20   0   2      740.51      811.04     22.47 o 
 -18   0   2      166.61      165.23     11.50 o 
 -16   0   2      637.97      730.46     30.23 o 
 -14   0   2      468.46      415.43     15.67 o 
 -12   0   2       34.64       42.82      6.85 o 
 -10   0   2       98.58      149.13      5.68 o 
  -8   0   2    18721.49    17197.72    347.34 o 
  -6   0   2     1894.84     2022.06     36.81 o 
  -2   0   2      999.27      911.74     11.12 o 
   0   0   2     7809.98     7035.11    108.88 o 
   2   0   2     3571.02     3382.81     78.32 o 
   4   0   2    25668.30    23868.97    269.32 o 
   6   0   2      734.33      577.26     12.28 o 
   8   0   2    31591.80    30500.78    408.77 o 
  10   0   2      863.42      819.53     16.34 o 
  12   0   2     2668.77     2984.93     44.76 o 
  14   0   2     1399.73     1443.85     25.66 o 
  16   0   2       73.75       95.75      9.73 o 
  18   0   2       70.51       59.92     24.02 o 
  20   0   2      657.80      510.41     19.31 o 
  22   0   2       16.25        4.41      5.42 o 
  24   0   2     4190.34     4020.11     88.84 o 
  26   0   2        1.30        1.66      7.69 o 
  28   0   2        0.32        3.37      5.89 o 
  30   0   2      221.98      221.06     18.39 o 
 -31   1   2        0.07        1.71      4.52 o 
 -29   1   2       39.73       41.39     14.26 o 
 -27   1   2      203.04      165.67     12.82 o 
 -25   1   2      182.44      151.82      9.90 o 
 -23   1   2      276.93      202.09      9.60 o 
 -21   1   2        2.70        5.62      4.11 o 
 -19   1   2        8.64        9.01      3.73 o 
 -17   1   2       22.03       31.77      5.17 o 
 -15   1   2      283.62      356.53      9.98 o 
 -13   1   2     1678.97     1698.60     41.83 o 
 -11   1   2     5349.76     5701.43     67.61 o 
  -9   1   2     1517.84     1477.17     16.34 o 
  -7   1   2     2113.13     2169.02     20.05 o 
  -5   1   2     2651.20     2547.06     19.16 o 
  -3   1   2    10955.91    10363.38     85.90 o 
  -1   1   2    35985.95    33401.56    226.27 o 
   1   1   2    37253.41    35398.03    404.17 o 
   3   1   2    30830.75    29540.44    295.12 o 
   5   1   2     7407.98     7229.61     52.48 o 
   7   1   2     1203.37     1162.38     12.09 o 
   9   1   2     1118.96     1230.03     15.07 o 
  11   1   2     4653.72     5039.99     52.96 o 
  13   1   2      123.63      172.08      8.10 o 
  15   1   2     1310.28     1515.93     32.31 o 
  17   1   2      225.47      238.55     10.75 o 
  19   1   2       91.25       89.92      6.92 o 
  21   1   2       37.25       37.00     10.96 o 
  23   1   2      226.84      190.87      9.41 o 
  25   1   2      231.13      204.00     11.72 o 
  27   1   2     1336.39     1263.55     39.24 o 
  29   1   2        1.16        6.07      4.98 o 
  31   1   2      166.11      223.11     17.38 o 
 -28   2   2       12.64        9.23      8.06 o 
 -26   2   2      127.99      140.98     13.99 o 
 -24   2   2      114.94       92.81     14.59 o 
 -22   2   2      199.40      169.00     11.72 o 
 -20   2   2     1527.61     1507.86     29.54 o 
 -18   2   2     1711.37     1797.20     28.04 o 
 -16   2   2       60.12       76.86      5.69 o 
 -14   2   2       17.90       16.90      3.95 o 
 -12   2   2       25.92       31.01      8.66 o 
 -10   2   2      168.31      193.53      8.26 o 
  -8   2   2     1155.15     1250.82     18.81 o 
  -6   2   2     1231.24     1247.21     12.71 o 
  -4   2   2     3390.76     3379.49     39.62 o 
  -2   2   2     1877.88     1887.86     18.15 o 
   0   2   2      725.69      727.67      8.44 o 
   2   2   2     2347.43     2477.07     37.00 o 
   4   2   2      734.46      746.11      9.24 o 
   6   2   2     4917.56     5353.27     51.65 o 
   8   2   2     1974.39     2047.61     32.02 o 
  10   2   2       46.13       39.24      3.58 o 
  12   2   2      283.13      256.51      9.26 o 
  14   2   2        4.43        7.15      4.23 o 
  16   2   2      120.65      112.64      8.02 o 
  18   2   2      955.57      981.67     30.38 o 
  20   2   2       16.47       16.90      7.23 o 
  22   2   2       33.80       32.71      8.79 o 
  24   2   2        1.65        3.79      3.25 o 
  26   2   2        0.39        2.15      5.08 o 
  28   2   2       14.69       12.93      9.27 o 
 -25   3   2      338.01      363.19     30.82 o 
 -23   3   2       10.15       15.46     11.17 o 
 -21   3   2       24.84       25.36     13.55 o 
 -19   3   2       36.88       46.03     29.24 o 
 -17   3   2     1181.77     1236.77     55.43 o 
 -15   3   2      321.87      335.49     17.81 o 
 -13   3   2      146.89      128.68     11.21 o 
 -11   3   2        8.37        5.12      4.34 o 
  -9   3   2       88.54       82.03      6.75 o 
  -7   3   2      701.81      704.24     13.65 o 
  -5   3   2       99.45      100.93      6.10 o 
  -3   3   2        0.17        1.65      1.91 o 
  -1   3   2      161.89      153.20      6.73 o 
   1   3   2       13.44       15.14      5.17 o 
   3   3   2      185.34      178.52      6.89 o 
   5   3   2      211.11      206.09      7.56 o 
   7   3   2       44.96       38.10      8.13 o 
   9   3   2      172.45      152.76      8.28 o 
  11   3   2      261.44      249.18     10.12 o 
  13   3   2        6.06        4.01      3.16 o 
  15   3   2      347.54      341.24     16.10 o 
  17   3   2       87.69       81.87     14.12 o 
  19   3   2        1.08       -0.62      9.01 o 
  21   3   2        1.38        4.34      8.72 o 
  23   3   2       62.09       48.45     49.26 o 
  25   3   2       16.48       10.76      9.43 o 
 -18   4   2      120.83      118.75     29.86 o 
 -16   4   2      749.84      735.15     47.40 o 
 -14   4   2        1.56        0.55      7.43 o 
 -12   4   2       36.10       36.42     30.62 o 
 -10   4   2        0.33        2.86     10.00 o 
  -8   4   2       45.39       38.91     16.21 o 
  -6   4   2       25.38       16.86      6.58 o 
  -4   4   2        1.92        3.61      5.31 o 
  -2   4   2      105.53      109.56     14.05 o 
   0   4   2      211.99      202.24     14.91 o 
   2   4   2      115.76      115.35     12.50 o 
   4   4   2       10.93       10.46      7.02 o 
   6   4   2       43.84       32.46     28.96 o 
   8   4   2       38.90       27.23     27.09 o 
  10   4   2      126.35      122.20     26.96 o 
  12   4   2       15.34       10.46      8.74 o 
  14   4   2      143.73      146.03     22.76 o 
  16   4   2        0.35        2.45      7.96 o 
  18   4   2        0.00        3.48      6.64 o 
 -31   1   3       15.07       18.83     16.39 o 
 -29   1   3        8.54        7.20      8.14 o 
 -27   1   3       50.09       36.19     14.09 o 
 -25   1   3       38.34       31.37      6.11 o 
 -23   1   3        0.24        1.61      3.51 o 
 -21   1   3       26.95       27.19      7.63 o 
 -19   1   3        1.84        4.18      3.26 o 
 -17   1   3     1030.42     1064.36     16.98 o 
 -15   1   3     2035.68     2088.34     29.52 o 
 -13   1   3      112.70      134.18      5.20 o 
 -11   1   3      422.53      417.80      7.58 o 
  -9   1   3      157.46      142.56      3.99 o 
  -7   1   3       95.79       83.42      3.38 o 
  -5   1   3     6203.74     5756.48     53.33 o 
  -3   1   3    18523.28    17663.79    208.94 o 
  -1   1   3    25217.14    23393.78    179.32 o 
   1   1   3    13981.44    13552.04    123.03 o 
   3   1   3      397.29      431.91      4.97 o 
   5   1   3     1476.48     1536.63     11.52 o 
   7   1   3     4091.75     3978.41     29.94 o 
   9   1   3     2799.94     2822.95     37.22 o 
  11   1   3     8757.22     8955.05    223.22 o 
  13   1   3      610.32      576.70     14.05 o 
  15   1   3      538.68      612.88     15.02 o 
  17   1   3      328.23      342.25     10.97 o 
  19   1   3      286.61      283.55     11.29 o 
  21   1   3       22.63       25.99      7.63 o 
  23   1   3        0.05        4.12      4.50 o 
  25   1   3        3.72        2.65      4.53 o 
  27   1   3      394.57      359.83     17.38 o 
  29   1   3      238.31      244.05     13.19 o 
 -28   2   3       38.06       29.56     16.60 o 
 -26   2   3       41.22       27.80     16.20 o 
 -24   2   3      338.64      312.34     15.86 o 
 -22   2   3       58.32       62.89     13.26 o 
 -20   2   3      670.58      593.39     19.80 o 
 -18   2   3     1006.44      968.74     18.54 o 
 -16   2   3      658.16      705.39     12.80 o 
 -14   2   3      319.85      319.32     11.10 o 
 -12   2   3      629.70      700.80     13.31 o 
 -10   2   3      111.34      136.66      4.70 o 
  -8   2   3     4402.71     4654.10     41.52 o 
  -6   2   3     2053.80     2066.28     28.30 o 
  -4   2   3       22.31       21.54      2.23 o 
  -2   2   3     4037.42     3907.89     42.84 o 
   0   2   3     3375.11     3472.80     31.53 o 
   2   2   3     3355.90     3404.27     39.64 o 
   4   2   3    11208.42    11375.39    110.08 o 
   6   2   3     1121.19     1159.97     21.61 o 
   8   2   3     2488.06     2763.75     42.58 o 
  10   2   3     1190.57     1207.65     20.70 o 
  12   2   3      238.42      261.22     10.04 o 
  14   2   3      653.53      647.46     15.80 o 
  16   2   3      359.47      363.11     13.46 o 
  18   2   3        0.78        1.94      4.54 o 
  20   2   3      297.03      285.42     10.95 o 
  22   2   3        8.98        6.12      3.59 o 
  24   2   3        3.63        3.75      3.50 o 
  26   2   3       23.13       21.24     11.69 o 
  28   2   3        0.12        2.87      4.45 o 
 -25   3   3      772.20      763.70     54.04 o 
 -23   3   3      224.06      194.58     22.65 o 
 -21   3   3        2.76        8.27      6.84 o 
 -19   3   3      442.54      418.54     20.14 o 
 -17   3   3       28.97       39.41     28.10 o 
 -15   3   3      251.85      241.10     15.12 o 
 -13   3   3      137.52      148.50     14.25 o 
 -11   3   3       16.73       17.37      9.76 o 
  -9   3   3       32.04       45.29     19.47 o 
  -7   3   3       81.59       80.45      4.34 o 
  -5   3   3     1412.72     1451.02     26.71 o 
  -3   3   3        1.96        2.76      1.45 o 
  -1   3   3       27.81       31.19      4.66 o 
   1   3   3       25.72       21.26      5.07 o 
   3   3   3      755.88      770.15     14.74 o 
   5   3   3     4613.84     4570.41     99.84 o 
   7   3   3       15.67       14.79      4.23 o 
   9   3   3      137.13      146.65     12.97 o 
  11   3   3      324.12      328.78     12.73 o 
  13   3   3       47.73       46.95      7.02 o 
  15   3   3      124.67      122.87     11.22 o 
  17   3   3     1888.28     1926.78     85.65 o 
  19   3   3      512.75      514.23     43.49 o 
  21   3   3        5.24        3.83      5.73 o 
  23   3   3        5.89        5.25      8.52 o 
  25   3   3       95.74      111.37     24.88 o 
 -18   4   3      333.56      312.66     27.16 o 
 -16   4   3        0.08        3.97      6.54 o 
 -14   4   3       42.07       34.93     39.43 o 
 -12   4   3       25.35       23.50     18.33 o 
 -10   4   3       13.79        7.06      7.21 o 
  -8   4   3        2.02        4.47      5.45 o 
  -6   4   3        2.26        1.60      3.89 o 
  -4   4   3       30.15       25.74      8.82 o 
  -2   4   3        1.65        1.14     11.86 o 
   0   4   3      245.73      231.78     17.48 o 
   2   4   3       64.40       54.92     10.83 o 
   4   4   3      145.23      151.48     22.34 o 
   6   4   3     1404.30     1470.35     61.94 o 
   8   4   3      111.27      111.91     14.67 o 
  10   4   3       81.33       70.49     18.04 o 
  12   4   3      577.62      619.21     52.19 o 
  14   4   3      226.88      213.65     32.22 o 
  16   4   3      296.48      283.69     27.75 o 
  18   4   3     1271.34     1347.13     97.91 o 
 -30   0   4       11.08        9.36      7.32 o 
 -28   0   4       18.25       14.12      7.83 o 
 -26   0   4        9.91       11.67      8.25 o 
 -24   0   4       47.22       51.35     10.85 o 
 -22   0   4        9.30       11.51      5.86 o 
 -20   0   4        8.52       10.99      7.24 o 
 -18   0   4      341.54      325.26     14.33 o 
 -16   0   4       55.16       46.92      7.17 o 
 -14   0   4        0.51        6.24      2.90 o 
 -12   0   4      390.27      386.22     11.19 o 
 -10   0   4     1631.31     1429.90     19.80 o 
  -8   0   4      473.58      474.91      8.27 o 
  -6   0   4     5380.76     4952.62     92.94 o 
  -4   0   4        4.05        2.83      1.59 o 
  -2   0   4     8346.92     7496.61     51.56 o 
   0   0   4     4080.08     3860.85     51.84 o 
   2   0   4        2.50        2.44      1.48 o 
   4   0   4      146.38      154.23      5.29 o 
   6   0   4      526.74      470.40     28.19 o 
   8   0   4      484.91      431.79     15.76 o 
  10   0   4      655.40      536.40     18.56 o 
  12   0   4        6.24        0.35      7.76 o 
  14   0   4      375.23      431.56     17.97 o 
  16   0   4      244.64      179.10     15.50 o 
  18   0   4        9.40       14.18      7.92 o 
  20   0   4      347.22      295.84     15.30 o 
  22   0   4     1346.02     1377.93     36.75 o 
  24   0   4      543.67      552.54     23.91 o 
  26   0   4      276.31      310.59     21.21 o 
  28   0   4      282.28      188.07     18.69 o 
  30   0   4       24.68       17.47     16.25 o 
 -31   1   4       27.97       17.87      7.82 o 
 -29   1   4       28.11       16.75     13.51 o 
 -27   1   4      124.71      134.59     11.17 o 
 -25   1   4        8.70        5.18      4.26 o 
 -23   1   4       14.24       13.60      5.35 o 
 -21   1   4      117.39      113.19      7.20 o 
 -19   1   4       71.07       71.69      6.50 o 
 -17   1   4      129.94      140.45      6.91 o 
 -15   1   4     1020.95      941.66     17.24 o 
 -13   1   4     1111.70     1134.89     14.55 o 
 -11   1   4      155.51      167.41      5.34 o 
  -9   1   4        1.71        1.15      1.22 o 
  -7   1   4      546.48      562.70      7.93 o 
  -5   1   4      615.92      630.10     10.01 o 
  -3   1   4     1103.61     1026.99     12.62 o 
  -1   1   4    15808.58    15100.59    125.61 o 
   1   1   4        3.53        9.65      1.45 o 
   3   1   4     1799.50     1790.79     19.46 o 
   5   1   4      655.73      617.29      7.22 o 
   7   1   4        0.44        1.34      2.16 o 
   9   1   4       22.52       30.37      4.18 o 
  11   1   4     1387.64     1422.57     22.18 o 
  13   1   4      102.48       96.39      7.86 o 
  15   1   4        0.95        4.14      4.41 o 
  17   1   4       39.51       48.81      8.52 o 
  19   1   4        3.81        2.32      5.60 o 
  21   1   4       60.53       56.25      7.86 o 
  23   1   4      842.62      787.20     21.01 o 
  25   1   4       42.05       49.00      7.87 o 
  27   1   4       67.27       53.70      7.95 o 
  29   1   4      282.39      329.56     16.05 o 
 -28   2   4       97.80      122.32     14.98 o 
 -26   2   4      689.51      683.24     44.92 o 
 -24   2   4      369.98      338.22     18.09 o 
 -22   2   4       14.77       13.90      7.06 o 
 -20   2   4      920.71      975.00     24.62 o 
 -18   2   4        0.43        2.32      2.39 o 
 -16   2   4      579.73      556.95      9.80 o 
 -14   2   4      304.15      285.26      5.88 o 
 -12   2   4      135.40      157.80      5.24 o 
 -10   2   4        1.98        3.15      1.43 o 
  -8   2   4     3254.11     3208.37     72.78 o 
  -6   2   4     1121.19     1189.21     32.77 o 
  -4   2   4      133.55      164.55      6.44 o 
  -2   2   4      934.93      912.03     10.39 o 
   0   2   4     7981.26     8267.37     74.80 o 
   2   2   4     2055.87     2057.91     23.15 o 
   4   2   4     9377.05     9494.35     87.07 o 
   6   2   4      484.21      482.83      7.21 o 
   8   2   4        0.23        2.51      1.75 o 
  10   2   4     1489.40     1554.44     26.22 o 
  12   2   4     1158.49     1243.72     20.70 o 
  14   2   4     2200.57     2350.29     28.28 o 
  16   2   4      392.87      421.08     13.04 o 
  18   2   4      665.23      692.24     20.82 o 
  20   2   4       79.68       73.14      7.49 o 
  22   2   4       42.68       47.84      6.69 o 
  24   2   4        0.13        1.72      3.85 o 
  26   2   4       15.79       10.82      8.47 o 
  28   2   4      271.15      320.02     23.34 o 
 -25   3   4        9.85        4.30      7.54 o 
 -23   3   4     1950.76     2110.02     65.07 o 
 -21   3   4      693.08      691.35     42.74 o 
 -19   3   4       37.90       29.62     13.80 o 
 -17   3   4     1865.23     1877.52     71.83 o 
 -15   3   4        0.10        2.25      7.32 o 
 -13   3   4      400.68      414.00     20.82 o 
 -11   3   4      388.85      446.25     20.07 o 
  -9   3   4       39.08       45.90     20.82 o 
  -7   3   4       11.40       12.01      6.25 o 
  -5   3   4      906.48      894.10     90.42 o 
  -3   3   4      164.45      158.67      4.86 o 
  -1   3   4      251.93      240.91      6.44 o 
   1   3   4      858.04      804.42     25.34 o 
   3   3   4      781.11      740.23     24.58 o 
   5   3   4      413.21      366.44      9.51 o 
   7   3   4     6144.84     6219.13    190.40 o 
   9   3   4     1173.27     1230.74     25.90 o 
  11   3   4      956.56      973.07     29.81 o 
  13   3   4      404.83      395.16     18.95 o 
  15   3   4      438.31      452.07     26.94 o 
  17   3   4      146.09      133.76     15.36 o 
  19   3   4      812.63      833.65     41.22 o 
  21   3   4      903.78     1010.67     82.72 o 
  23   3   4       35.25       21.70     18.72 o 
 -18   4   4      229.75      227.24     22.14 o 
 -16   4   4      228.45      253.03     21.40 o 
 -14   4   4      761.75      744.68     69.40 o 
 -12   4   4       14.17       14.55     10.81 o 
 -10   4   4       53.48       35.44     12.93 o 
  -8   4   4       62.11       59.12     14.83 o 
  -6   4   4        9.11        8.42      5.85 o 
  -4   4   4      544.25      519.15     66.97 o 
  -2   4   4     1176.63     1231.51     70.01 o 
   0   4   4        4.69        5.19      5.74 o 
   2   4   4       86.00       80.58     16.35 o 
   4   4   4      226.39      224.81     17.70 o 
   6   4   4      500.04      520.66     34.84 o 
   8   4   4     3731.81     3281.82    171.14 o 
  10   4   4      747.34      675.07     51.30 o 
  12   4   4      995.71     1046.58     82.39 o 
  14   4   4      260.16      271.80     31.25 o 
  16   4   4       68.15       50.65     50.38 o 
  18   4   4      367.75      397.15     40.22 o 
 -29   1   5      116.41      133.91     11.31 o 
 -27   1   5      210.04      202.58     14.76 o 
 -25   1   5        1.91        9.00      6.10 o 
 -23   1   5      453.93      464.91     13.83 o 
 -21   1   5      148.32      141.27      8.53 o 
 -19   1   5      224.99      214.79      8.20 o 
 -17   1   5      791.36      811.27     15.20 o 
 -15   1   5       99.72      103.79      6.77 o 
 -13   1   5     1958.66     1839.05     23.70 o 
 -11   1   5     3891.13     4097.82     43.26 o 
  -9   1   5     3496.62     3255.33    128.87 o 
  -7   1   5     1777.11     1785.22     23.15 o 
  -5   1   5      521.49      544.57      8.21 o 
  -3   1   5       52.31       52.50      2.05 o 
  -1   1   5     2952.14     2864.94     20.61 o 
   1   1   5    10885.18    10329.15     74.84 o 
   3   1   5     1087.93     1074.20      9.96 o 
   5   1   5      236.10      190.38      4.09 o 
   7   1   5      927.21      927.68      9.76 o 
   9   1   5      135.65      138.01      6.09 o 
  11   1   5        7.14       11.96      3.94 o 
  13   1   5        5.40        9.60      4.43 o 
  15   1   5       16.33       20.25      7.72 o 
  17   1   5      201.95      201.35      9.66 o 
  19   1   5      109.05      120.91      9.42 o 
  21   1   5      377.24      371.28     13.91 o 
  23   1   5      228.46      194.54     11.45 o 
  25   1   5       44.30       41.09      9.71 o 
  27   1   5       78.32       81.86     10.95 o 
  29   1   5      122.58      148.41     13.09 o 
 -28   2   5      120.94      108.39     13.66 o 
 -26   2   5      812.66      828.36     54.59 o 
 -24   2   5     1094.66     1141.94     47.98 o 
 -22   2   5       40.33       37.84     13.70 o 
 -20   2   5     3059.99     2988.06    191.20 o 
 -18   2   5       51.15       61.85     12.80 o 
 -16   2   5      152.18      147.92      4.98 o 
 -14   2   5     1952.95     2024.44     16.54 o 
 -12   2   5      197.44      213.60      4.11 o 
 -10   2   5      456.08      446.69      8.88 o 
  -8   2   5     2260.39     2493.19     30.08 o 
  -6   2   5     2927.54     3081.42     46.34 o 
  -4   2   5      192.25      174.94      6.29 o 
  -2   2   5      291.45      289.13      8.21 o 
   0   2   5     5019.12     5278.02     50.32 o 
   2   2   5     3297.33     3330.57     27.57 o 
   4   2   5     4067.39     4156.53     38.58 o 
   6   2   5     3723.14     3640.06    107.81 o 
   8   2   5     1657.72     1744.17     21.97 o 
  10   2   5      136.50      143.18      7.58 o 
  12   2   5       84.99       97.13      6.46 o 
  14   2   5      462.15      473.26     12.50 o 
  16   2   5     2074.15     2121.40     27.29 o 
  18   2   5       46.25       37.21     16.90 o 
  20   2   5      278.75      259.30     16.86 o 
  22   2   5       66.91       54.52      7.21 o 
  24   2   5      512.81      565.75     26.12 o 
  26   2   5      330.73      299.53     23.12 o 
  28   2   5        7.29        4.62      7.21 o 
 -25   3   5        1.12        3.91      8.69 o 
 -23   3   5      169.96      157.06     13.97 o 
 -21   3   5      559.11      592.47     36.34 o 
 -19   3   5      191.41      177.12     14.36 o 
 -17   3   5      239.01      247.88     17.12 o 
 -15   3   5       24.45       21.71      8.80 o 
 -13   3   5      135.91      134.59     11.02 o 
 -11   3   5      918.15      966.67     30.93 o 
  -9   3   5      422.39      460.38     20.05 o 
  -7   3   5      144.50      139.04     14.32 o 
  -5   3   5       94.42       96.87     16.45 o 
  -3   3   5     1117.53     1141.82     25.43 o 
  -1   3   5      598.60      586.87     19.86 o 
   1   3   5      160.37      167.63      6.91 o 
   3   3   5      562.30      562.10     11.54 o 
   5   3   5        8.17        5.44      2.83 o 
   7   3   5      607.12      593.26     17.93 o 
   9   3   5     3253.70     3350.29     63.43 o 
  11   3   5     1004.94     1061.85     32.69 o 
  13   3   5      490.97      485.01     20.50 o 
  15   3   5      817.59      821.94     42.90 o 
  17   3   5      127.76      101.18     11.57 o 
  19   3   5        8.20        6.39      5.96 o 
  21   3   5      401.92      412.51     44.48 o 
  23   3   5       23.58       24.99     23.47 o 
 -18   4   5       39.05       26.14     20.51 o 
 -16   4   5       22.39       21.97     15.57 o 
 -14   4   5        3.03        4.78      7.94 o 
 -12   4   5        0.07        1.30      5.64 o 
 -10   4   5        7.16        5.30      6.60 o 
  -8   4   5        0.28        3.20      5.63 o 
  -6   4   5       10.85       12.67      9.90 o 
  -4   4   5       52.29       42.30     20.45 o 
  -2   4   5       54.91       55.45     13.80 o 
   0   4   5       56.21       43.52     20.52 o 
   2   4   5        0.52        0.99      4.50 o 
   4   4   5       28.36       22.64     15.20 o 
   6   4   5       70.42       48.77     12.08 o 
   8   4   5       33.31       42.23     37.15 o 
  10   4   5        8.71        5.49      5.61 o 
  12   4   5      231.14      216.07     31.62 o 
  14   4   5      142.87      141.83     20.11 o 
  16   4   5       84.86      101.25     25.17 o 
  18   4   5      114.15      109.89     28.38 o 
 -30   0   6       70.47       71.35     19.58 o 
 -28   0   6       86.70      102.16     12.25 o 
 -26   0   6        2.39        1.63      6.41 o 
 -24   0   6      212.46      233.12     19.33 o 
 -22   0   6       74.34       56.88     10.64 o 
 -20   0   6     2212.47     2159.75     39.56 o 
 -18   0   6      354.60      343.05     15.18 o 
 -16   0   6      124.96      103.69      8.16 o 
 -14   0   6      639.37      601.74     13.23 o 
 -12   0   6      393.69      453.01     16.88 o 
 -10   0   6       39.78       24.32      3.91 o 
  -8   0   6    10610.62     9722.25     70.73 o 
  -6   0   6     6711.47     6281.39     58.63 o 
  -4   0   6      877.67      899.96     11.27 o 
  -2   0   6     7305.28     6858.47    103.53 o 
   0   0   6       93.10       91.83     14.77 o 
   2   0   6      636.31      580.04     11.03 o 
   4   0   6     6982.96     6658.48     48.19 o 
   6   0   6        4.62        9.18      4.27 o 
   8   0   6      545.90      505.25     22.81 o 
  10   0   6       77.08       56.04      6.72 o 
  12   0   6      181.88      234.41     24.97 o 
  14   0   6       19.13       23.87     11.13 o 
  16   0   6      157.32      146.80     14.05 o 
  18   0   6      512.09      468.38     29.42 o 
  20   0   6        1.99        6.43      7.77 o 
  22   0   6       25.01       28.60     14.68 o 
  24   0   6       54.78       58.87     19.85 o 
  26   0   6      175.97      178.87     15.10 o 
  28   0   6        0.58        6.67      6.78 o 
  30   0   6      311.12      328.47     24.19 o 
 -29   1   6      197.29      212.80     14.39 o 
 -27   1   6       15.93       16.47      9.19 o 
 -25   1   6      202.79      214.79     13.62 o 
 -23   1   6      237.05      240.57     13.38 o 
 -21   1   6      715.37      734.89     17.45 o 
 -19   1   6     1347.01     1326.75     18.20 o 
 -17   1   6     2086.22     2071.29     26.09 o 
 -15   1   6      411.18      391.98     10.98 o 
 -13   1   6       98.60       72.80      3.50 o 
 -11   1   6     1710.85     1561.68     20.94 o 
  -9   1   6      317.88      297.75      7.09 o 
  -7   1   6      949.48      988.14     10.87 o 
  -5   1   6      681.28      707.41      9.49 o 
  -3   1   6      794.32      837.09      8.65 o 
  -1   1   6      623.67      674.65      6.21 o 
   1   1   6      124.34      137.31      3.12 o 
   3   1   6       28.63       33.99      3.13 o 
   5   1   6       32.75       35.86      3.28 o 
   7   1   6      874.78      954.65     11.89 o 
   9   1   6      167.60      163.10      6.76 o 
  11   1   6        5.42        3.36      2.28 o 
  13   1   6        9.78       27.54      9.31 o 
  15   1   6      119.42      126.03      8.03 o 
  17   1   6       42.25       46.64     11.74 o 
  19   1   6       12.82       15.68      5.50 o 
  21   1   6      611.91      613.59     20.45 o 
  23   1   6      216.59      205.47     13.34 o 
  25   1   6      127.15      123.58      9.85 o 
  27   1   6        1.44        1.18      5.39 o 
  29   1   6        0.65        4.40      4.46 o 
 -28   2   6        5.41        4.71      6.68 o 
 -26   2   6       66.19       66.27     13.84 o 
 -24   2   6     1563.83     1661.08     71.32 o 
 -22   2   6      480.48      457.64     21.09 o 
 -20   2   6     1616.86     1694.11     42.16 o 
 -18   2   6       11.53        8.29      4.38 o 
 -16   2   6       19.00       24.06      7.78 o 
 -14   2   6     1652.78     1684.77     33.75 o 
 -12   2   6     1703.52     1904.18     36.20 o 
 -10   2   6     1538.94     1579.20     25.28 o 
  -8   2   6      575.39      652.11     13.35 o 
  -6   2   6      111.25       99.10      7.98 o 
  -4   2   6      563.60      617.64     10.32 o 
  -2   2   6      202.06      216.46      8.25 o 
   0   2   6      215.55      211.39      5.35 o 
   2   2   6     1018.30      932.01     14.35 o 
   4   2   6     7904.42     8125.46    177.24 o 
   6   2   6     2504.02     2700.67     36.00 o 
   8   2   6      272.95      256.00     12.18 o 
  10   2   6      418.47      394.92     13.39 o 
  12   2   6      341.51      357.83      8.83 o 
  14   2   6      189.20      166.12      8.38 o 
  16   2   6     3123.04     3209.92     45.68 o 
  18   2   6     1194.08     1247.08     30.18 o 
  20   2   6       62.57       42.15     12.62 o 
  22   2   6      206.76      200.99     14.60 o 
  24   2   6        0.97        2.64      2.51 o 
  26   2   6      179.56      174.14     14.36 o 
  28   2   6      423.30      480.78     30.97 o 
 -23   3   6       82.67       68.03     13.18 o 
 -21   3   6        1.81        6.72      6.98 o 
 -19   3   6        1.33        3.62      6.55 o 
 -17   3   6       38.96       40.60     22.90 o 
 -15   3   6      164.63      168.65     12.83 o 
 -13   3   6       22.06       13.84      7.46 o 
 -11   3   6       19.24       19.39      7.24 o 
  -9   3   6      476.05      536.17     20.27 o 
  -7   3   6       57.87       64.38     14.06 o 
  -5   3   6        9.31        7.28      3.36 o 
  -3   3   6     3730.66     3999.50     82.99 o 
  -1   3   6        1.84        0.68      1.63 o 
   1   3   6     3675.81     3827.18     85.76 o 
   3   3   6     2721.51     2650.72    127.97 o 
   5   3   6        7.72       11.77      4.82 o 
   7   3   6     1263.17     1290.85     25.31 o 
   9   3   6     4361.18     4407.88     73.32 o 
  11   3   6     1122.87     1154.85     32.58 o 
  13   3   6     3224.70     3388.01     97.90 o 
  15   3   6     1565.33     1590.95     68.43 o 
  17   3   6      215.85      230.47     16.97 o 
  19   3   6      525.79      506.48     28.53 o 
  21   3   6        8.51        5.33      7.48 o 
  23   3   6      316.08      357.13     33.57 o 
 -18   4   6      287.15      259.49     25.66 o 
 -16   4   6      292.25      281.77     24.07 o 
 -14   4   6        0.71        4.19      6.45 o 
 -12   4   6       40.49       27.63     12.94 o 
 -10   4   6       33.27       31.43     11.37 o 
  -8   4   6       14.23       18.43      7.75 o 
  -6   4   6      406.85      418.97     28.90 o 
  -4   4   6      378.26      404.94     28.30 o 
  -2   4   6      400.28      426.85     23.94 o 
   0   4   6     1337.75     1337.46     60.69 o 
   2   4   6        2.51        3.46      6.41 o 
   4   4   6      123.07      109.19     12.53 o 
   6   4   6     2073.17     2049.72     71.69 o 
   8   4   6       11.06        4.80      5.47 o 
  10   4   6     3467.36     3532.12    108.27 o 
  12   4   6     1425.66     1383.74    118.32 o 
  14   4   6       13.11       11.87     14.74 o 
  16   4   6       38.26       39.77     31.25 o 
 -29   1   7       77.78       84.30      9.05 o 
 -27   1   7       92.83      102.34     12.19 o 
 -25   1   7      244.18      248.48     13.54 o 
 -23   1   7       93.48       96.41     10.75 o 
 -21   1   7     2407.82     2468.08     41.97 o 
 -19   1   7     3722.92     3791.31     31.52 o 
 -17   1   7     1409.86     1407.11     21.96 o 
 -15   1   7      283.78      288.15      8.39 o 
 -13   1   7       20.34       18.14      3.27 o 
 -11   1   7       18.51       17.32      5.44 o 
  -9   1   7     1950.35     2187.76     38.24 o 
  -7   1   7      468.86      518.31     10.76 o 
  -5   1   7     1465.92     1689.14     15.05 o 
  -3   1   7     1353.74     1398.40     17.39 o 
  -1   1   7      221.37      199.05      4.16 o 
   1   1   7     2248.43     2254.90     31.60 o 
   3   1   7      697.34      782.47      8.81 o 
   5   1   7      649.76      650.91      9.50 o 
   7   1   7     6744.47     7100.19     85.42 o 
   9   1   7      297.39      296.87      8.65 o 
  11   1   7       26.97       16.99      4.16 o 
  13   1   7      874.89      826.01     17.28 o 
  15   1   7       17.47       21.20      7.67 o 
  17   1   7       86.89       85.88     10.01 o 
  19   1   7     3202.90     3098.94    235.76 o 
  21   1   7      450.97      471.17     16.98 o 
  23   1   7        0.45        3.60      7.68 o 
  25   1   7      134.91      122.68      9.54 o 
  27   1   7      103.21       93.12     10.65 o 
  29   1   7       41.92       43.15     10.40 o 
 -28   2   7        6.66        3.29      4.48 o 
 -26   2   7        1.89        8.83     11.07 o 
 -24   2   7      797.44      832.13     36.32 o 
 -22   2   7      666.95      672.21     33.36 o 
 -20   2   7      120.40      100.15     10.35 o 
 -18   2   7       58.85       56.99      9.06 o 
 -16   2   7      166.98      159.93      8.28 o 
 -14   2   7      343.09      360.47      8.99 o 
 -12   2   7     2299.93     2482.82     33.26 o 
 -10   2   7      620.60      617.24     17.87 o 
  -8   2   7      178.96      212.03      6.99 o 
  -6   2   7      139.07      128.12      5.71 o 
  -4   2   7      795.00      863.10     14.03 o 
  -2   2   7     4320.99     4425.34     96.61 o 
   0   2   7      384.07      469.80      6.86 o 
   2   2   7      224.69      228.83      3.30 o 
   4   2   7     3737.25     4013.25     61.75 o 
   6   2   7      394.31      386.04     13.57 o 
   8   2   7       12.83       14.69      6.74 o 
  10   2   7     2349.04     2460.86     94.78 o 
  12   2   7     2190.26     2176.22     28.28 o 
  14   2   7      415.04      403.64      9.67 o 
  16   2   7     4916.20     4999.22     77.90 o 
  18   2   7      779.21      644.70     93.46 o 
  20   2   7      216.21      242.72     20.05 o 
  22   2   7       29.47       35.68     18.50 o 
  24   2   7      116.05      132.23     16.13 o 
  26   2   7        7.24       18.54      7.98 o 
  28   2   7      235.09      275.70     35.67 o 
 -23   3   7       20.27       18.85     15.05 o 
 -21   3   7       44.09       38.40     22.18 o 
 -19   3   7        1.47        2.93      5.93 o 
 -17   3   7        0.75        3.24      5.58 o 
 -15   3   7      258.63      260.86     17.60 o 
 -13   3   7       45.18       47.47     21.18 o 
 -11   3   7       53.91       54.95     10.13 o 
  -9   3   7      123.88      127.15     11.13 o 
  -7   3   7      112.39      103.26      9.06 o 
  -5   3   7       10.97       12.38      4.70 o 
  -3   3   7      207.72      198.24     10.54 o 
  -1   3   7     1276.20     1287.52     38.58 o 
   1   3   7      141.71      131.51      5.15 o 
   3   3   7     1645.02     1682.69     31.12 o 
   5   3   7      444.58      446.15     15.12 o 
   7   3   7      314.10      302.54     13.35 o 
   9   3   7       35.25       33.36     15.97 o 
  11   3   7        1.55        4.08      4.77 o 
  13   3   7      936.74      918.85     30.94 o 
  15   3   7      724.23      715.57     36.15 o 
  17   3   7      347.23      310.94     19.26 o 
  19   3   7        7.83       12.99      9.36 o 
  21   3   7       15.56       21.36     21.24 o 
  23   3   7      426.71      459.70     39.73 o 
 -16   4   7        9.69       11.70     10.69 o 
 -14   4   7        0.11        1.91      4.90 o 
 -12   4   7        8.48        4.91      5.00 o 
 -10   4   7       15.59       16.85      7.02 o 
  -8   4   7      168.81      163.43     13.92 o 
  -6   4   7        1.04        4.86      6.67 o 
  -4   4   7       20.26       19.40     15.49 o 
  -2   4   7      801.37      770.92     36.44 o 
   0   4   7      256.42      197.21     17.25 o 
   2   4   7      232.42      235.60     19.56 o 
   4   4   7      377.48      399.85     23.69 o 
   6   4   7       40.40       29.14     19.55 o 
   8   4   7      189.63      141.32     14.05 o 
  10   4   7      233.51      269.55     46.13 o 
  12   4   7      150.17      109.69     21.43 o 
  14   4   7       58.41       51.25     31.92 o 
  16   4   7       19.34       29.23     21.74 o 
 -30   0   8       10.35        7.47      8.59 o 
 -28   0   8     3506.36     4012.69    128.16 o 
 -26   0   8       34.63       36.20     11.42 o 
 -24   0   8      107.70       93.41     12.88 o 
 -22   0   8      398.02      415.04     20.71 o 
 -20   0   8     2766.61     2539.75    155.53 o 
 -18   0   8     3043.72     2525.81    263.09 o 
 -16   0   8    26889.73    25036.15    415.68 o 
 -14   0   8     3451.36     3285.51     38.73 o 
 -12   0   8      514.77      601.53     18.94 o 
 -10   0   8        4.09        2.55      2.41 o 
  -8   0   8       42.73       56.72      5.02 o 
  -6   0   8     4908.45     5370.73     61.82 o 
  -4   0   8    11902.21    11509.67    148.01 o 
  -2   0   8     6449.02     6229.37     79.84 o 
   0   0   8     2664.95     2819.42     37.40 o 
   2   0   8       23.38       31.69      4.55 o 
   4   0   8     1058.45     1094.58     15.57 o 
   6   0   8      936.84      971.45     15.29 o 
   8   0   8      943.12     1052.96     20.80 o 
  10   0   8      543.63      608.19     17.02 o 
  12   0   8      774.85      757.53     44.45 o 
  14   0   8      559.72      495.37     22.63 o 
  16   0   8     1538.50     1696.99     46.23 o 
  18   0   8       21.03       22.22      9.74 o 
  20   0   8       96.69       85.95     18.36 o 
  22   0   8      273.41      284.17     18.32 o 
  24   0   8        0.00        3.04      7.19 o 
  26   0   8      405.20      486.78     28.78 o 
  28   0   8      219.22      246.08     24.81 o 
  30   0   8       16.84       22.65     13.07 o 
 -29   1   8        0.79        0.75      5.84 o 
 -27   1   8       38.27       25.63     18.04 o 
 -25   1   8        0.84        2.86      4.17 o 
 -23   1   8      913.48      923.71     33.62 o 
 -21   1   8     2868.01     2875.06     53.98 o 
 -19   1   8     3584.46     3597.46     43.48 o 
 -17   1   8     1301.87     1302.87     20.40 o 
 -15   1   8       10.54       12.96      3.82 o 
 -13   1   8       61.74       47.01      5.77 o 
 -11   1   8      559.87      622.70     11.44 o 
  -9   1   8     8877.02     9554.83    122.04 o 
  -7   1   8     2134.70     2328.10     47.33 o 
  -5   1   8     4100.92     4374.31     57.71 o 
  -3   1   8        1.89        2.56      1.24 o 
  -1   1   8       40.67       34.11      2.40 o 
   1   1   8        3.39        2.19      1.25 o 
   3   1   8     1376.76     1634.84     22.12 o 
   5   1   8     1424.04     1570.08     16.71 o 
   7   1   8     3916.34     4391.51     59.39 o 
   9   1   8        3.77        4.39      2.85 o 
  11   1   8       32.19       40.39     11.40 o 
  13   1   8      198.13      192.60      9.30 o 
  15   1   8     2954.21     2981.88     40.08 o 
  17   1   8      166.35      140.43     10.08 o 
  19   1   8     3519.22     3717.63     62.25 o 
  21   1   8        4.88        6.04      4.59 o 
  23   1   8        0.20        1.56      3.89 o 
  25   1   8       69.66       76.02     10.09 o 
  27   1   8      183.43      197.19     14.78 o 
  29   1   8        3.38        3.77      4.04 o 
 -28   2   8        4.93        4.03      7.33 o 
 -26   2   8      238.10      208.45     17.22 o 
 -24   2   8        6.39        6.78      7.19 o 
 -22   2   8      319.67      323.97     18.89 o 
 -20   2   8      264.61      287.48     18.16 o 
 -18   2   8       48.21       39.09     10.61 o 
 -16   2   8       18.69       27.66      9.24 o 
 -14   2   8       63.40       56.54      3.86 o 
 -12   2   8        7.17        9.94      3.54 o 
 -10   2   8      317.06      326.43     13.44 o 
  -8   2   8        5.40       12.14      5.73 o 
  -6   2   8        8.16        4.95      1.94 o 
  -4   2   8       24.44       19.04      3.93 o 
  -2   2   8     2821.30     2965.80     34.24 o 
   0   2   8     4062.00     4384.35     67.01 o 
   2   2   8      767.54      879.56     15.30 o 
   4   2   8        9.31       14.99      5.27 o 
   6   2   8       67.33       68.83     19.77 o 
   8   2   8      305.48      347.18     14.85 o 
  10   2   8       14.19       10.02      4.31 o 
  12   2   8     7051.66     6966.79    155.54 o 
  14   2   8       20.19       17.86      7.66 o 
  16   2   8     1441.92     1467.72     31.74 o 
  18   2   8        1.62        2.88      2.51 o 
  20   2   8      118.78      107.97     14.21 o 
  22   2   8      824.56      947.69     32.85 o 
  24   2   8      213.99      245.81     19.28 o 
  26   2   8      434.09      472.75     24.44 o 
 -23   3   8        6.24        2.70      5.71 o 
 -21   3   8        1.31       -0.39      6.03 o 
 -19   3   8        3.14        5.24      7.56 o 
 -17   3   8        3.96        4.29      6.62 o 
 -15   3   8       16.31       22.29      8.96 o 
 -13   3   8      647.39      656.10     22.10 o 
 -11   3   8      301.62      324.79     16.65 o 
  -9   3   8        6.68        8.66      6.22 o 
  -7   3   8       21.79       23.63      9.27 o 
  -5   3   8        0.04        1.41      3.27 o 
  -3   3   8      797.11      837.32     19.22 o 
  -1   3   8      259.07      242.26     10.45 o 
   1   3   8     1007.78      984.73     12.76 o 
   3   3   8      161.52      164.36     10.17 o 
   5   3   8        7.39        8.93      4.44 o 
   7   3   8       12.87       10.82      7.02 o 
   9   3   8     1713.74     1740.24     44.05 o 
  11   3   8        5.86        5.99      4.64 o 
  13   3   8        2.13        4.54      5.43 o 
  15   3   8      256.07      258.31     18.66 o 
  17   3   8        9.63        9.96      8.27 o 
  19   3   8        2.57        6.50      4.51 o 
  21   3   8      117.19      124.25     14.26 o 
  23   3   8       26.34       14.04     13.65 o 
 -16   4   8        0.55        5.61      9.17 o 
 -14   4   8        5.00        6.59      6.30 o 
 -12   4   8        0.18        3.99      4.34 o 
 -10   4   8        1.19        3.71      4.28 o 
  -8   4   8       72.33       88.72     15.32 o 
  -6   4   8       15.90       18.12     12.00 o 
  -4   4   8      121.76      114.36     19.58 o 
  -2   4   8        8.65        2.09      5.45 o 
   0   4   8      160.62      131.99     13.26 o 
   2   4   8        7.76        3.88      7.61 o 
   4   4   8        1.26        4.35      6.75 o 
   6   4   8      101.00       77.00     28.76 o 
   8   4   8     1047.09      983.47     63.44 o 
  10   4   8       61.06       32.33     21.63 o 
  12   4   8      364.95      323.78     51.97 o 
  14   4   8       22.19       16.53     32.83 o 
  16   4   8        7.17        6.78      8.04 o 
 -29   1   9       29.52       24.81     19.30 o 
 -27   1   9        0.60        3.19      6.53 o 
 -25   1   9      707.54      792.93     28.67 o 
 -23   1   9     1551.18     1567.39     53.96 o 
 -21   1   9        3.17        4.39      5.44 o 
 -19   1   9       20.80       22.23      4.52 o 
 -17   1   9       16.38       14.98      5.90 o 
 -15   1   9      292.42      246.39     10.85 o 
 -13   1   9     5346.67     5617.09    122.83 o 
 -11   1   9      641.88      764.37     13.38 o 
  -9   1   9      251.34      305.06      8.68 o 
  -7   1   9       55.26       65.10      3.92 o 
  -5   1   9      589.37      545.52      7.74 o 
  -3   1   9       43.05       63.74      3.24 o 
  -1   1   9      526.95      537.45      9.91 o 
   1   1   9     3033.23     3243.99     22.67 o 
   3   1   9     8269.03     8671.40     54.84 o 
   5   1   9     3584.34     3969.07     57.89 o 
   7   1   9      564.92      581.16     11.10 o 
   9   1   9     1132.59     1164.88     17.61 o 
  11   1   9       25.29       23.20      5.91 o 
  13   1   9      432.97      406.68     13.82 o 
  15   1   9    10876.39    11317.44    171.03 o 
  17   1   9      690.18      695.67     19.65 o 
  19   1   9      755.07      679.76     20.48 o 
  21   1   9      104.13      107.63      9.54 o 
  23   1   9      138.18      134.70     11.10 o 
  25   1   9        0.07        2.34      4.61 o 
  27   1   9      771.27      879.61     50.28 o 
  29   1   9        2.26        5.22      7.25 o 
 -26   2   9       68.34       67.85     16.37 o 
 -24   2   9       18.04       14.17     11.13 o 
 -22   2   9      194.31      225.78     15.21 o 
 -20   2   9      281.88      263.83     19.61 o 
 -18   2   9      124.63      112.37     11.34 o 
 -16   2   9      371.27      389.10     12.70 o 
 -14   2   9       33.08       34.59      5.02 o 
 -12   2   9      194.16      144.38     23.21 o 
 -10   2   9      110.36      109.55     10.61 o 
  -8   2   9       26.05       34.39      9.40 o 
  -6   2   9      129.48      119.37      6.09 o 
  -4   2   9     1016.86      977.15     20.41 o 
  -2   2   9      167.53      154.89      4.59 o 
   0   2   9        0.05        2.94      1.19 o 
   2   2   9      395.50      430.50     10.18 o 
   4   2   9      336.88      367.41     11.55 o 
   6   2   9      167.82      149.96     12.09 o 
   8   2   9      273.61      304.80     13.47 o 
  10   2   9       99.81       91.43     10.80 o 
  12   2   9     2914.46     2851.71    139.11 o 
  14   2   9      119.29      110.88      6.07 o 
  16   2   9       58.76       51.90      5.66 o 
  18   2   9      233.60      239.70     16.13 o 
  20   2   9       72.35       63.91     23.96 o 
  22   2   9       84.64       65.34     36.55 o 
  24   2   9     1194.48     1346.67     81.63 o 
  26   2   9        4.15        3.75      5.15 o 
 -23   3   9      174.42      182.91     17.31 o 
 -21   3   9        3.88        4.44      6.57 o 
 -19   3   9        0.03        1.41      8.21 o 
 -17   3   9       15.74       14.35      7.56 o 
 -15   3   9        8.58       16.28      7.53 o 
 -13   3   9      225.53      236.77     16.81 o 
 -11   3   9      399.04      396.83     18.32 o 
  -9   3   9        0.16       12.89      8.41 o 
  -7   3   9        4.45       16.91      6.39 o 
  -5   3   9      175.79      171.76     10.14 o 
  -3   3   9        4.39       16.14     18.95 o 
  -1   3   9     1925.16     1866.45     57.83 o 
   1   3   9     1464.05     1460.50     17.36 o 
   3   3   9       48.98       57.02      9.12 o 
   5   3   9       12.85        9.15      5.49 o 
   7   3   9      261.52      261.99     13.77 o 
   9   3   9       17.61       17.13      8.60 o 
  11   3   9     1151.76     1185.45     32.16 o 
  13   3   9        0.04        2.21      4.40 o 
  15   3   9       35.00       32.93     15.86 o 
  17   3   9        1.03       -0.32      7.04 o 
  19   3   9       19.56       18.76     16.65 o 
  21   3   9       63.88       54.65     12.82 o 
  23   3   9        1.95        5.75      6.64 o 
 -16   4   9       34.23       11.62     14.97 o 
 -14   4   9       11.67       13.60      6.97 o 
 -12   4   9      365.14      355.53     21.00 o 
 -10   4   9      140.98      140.59     23.24 o 
  -8   4   9        0.11        2.95      8.85 o 
  -6   4   9       60.61       47.54     49.49 o 
  -4   4   9      162.01      142.97     25.51 o 
  -2   4   9      566.66      586.53     33.26 o 
   0   4   9     1765.94     1738.77     75.70 o 
   2   4   9      461.20      487.81     27.77 o 
   4   4   9       37.67       32.33     15.16 o 
   6   4   9       45.00       40.10     17.34 o 
   8   4   9      159.29      133.95     25.39 o 
  10   4   9      508.41      526.89     43.06 o 
  12   4   9      422.74      421.07     66.02 o 
  14   4   9       34.44       27.23     37.98 o 
  16   4   9        6.32        9.83     15.95 o 
 -30   0  10       23.42        9.67     16.58 o 
 -28   0  10       15.04       16.98     16.43 o 
 -26   0  10       64.48       68.89     19.73 o 
 -24   0  10      147.24      118.63     11.48 o 
 -22   0  10        1.31        0.62      5.12 o 
 -20   0  10    22841.74    22203.50    944.38 o 
 -18   0  10      229.13      213.66     12.20 o 
 -16   0  10     2805.15     2563.29    171.03 o 
 -14   0  10     1430.43     1458.59     28.07 o 
 -12   0  10        0.59        9.32      3.48 o 
 -10   0  10     1215.63     1319.52     32.31 o 
  -8   0  10    28754.75    29899.37    852.48 o 
  -6   0  10     6666.99     7326.31    285.59 o 
  -4   0  10     2208.56     2745.46     29.76 o 
  -2   0  10     1475.78     1442.82     22.16 o 
   0   0  10       23.14       19.16      6.09 o 
   2   0  10       16.06       17.17      6.37 o 
   4   0  10    14720.52    15621.99    262.68 o 
   6   0  10     7818.90     8929.53     83.26 o 
   8   0  10    20604.61    22597.62    280.12 o 
  10   0  10      255.16      259.49     15.87 o 
  12   0  10       91.05       91.71      9.97 o 
  14   0  10      191.92      189.68     13.74 o 
  16   0  10     5817.16     5829.14     79.39 o 
  18   0  10    17738.72    18893.74    629.95 o 
  20   0  10     7437.82     7878.27    110.29 o 
  22   0  10     1018.08     1018.52     60.60 o 
  24   0  10       40.70       31.65     20.68 o 
  26   0  10       42.58       28.86     14.36 o 
  28   0  10       35.74       37.42     18.19 o 
 -29   1  10      675.39      803.78     50.84 o 
 -27   1  10      517.87      545.20     33.18 o 
 -25   1  10      162.65      175.79     13.39 o 
 -23   1  10       34.95       30.76     13.18 o 
 -21   1  10        1.23        3.07      4.46 o 
 -19   1  10      209.49      218.40     11.29 o 
 -17   1  10     7977.58     7725.67    430.10 o 
 -15   1  10      400.49      377.61     12.30 o 
 -13   1  10     1615.04     1467.39     28.69 o 
 -11   1  10       88.30      108.88      6.40 o 
  -9   1  10      335.40      351.32      8.50 o 
  -7   1  10        0.58        3.23      1.77 o 
  -5   1  10     3820.90     4122.49     60.51 o 
  -3   1  10      573.21      550.97      9.31 o 
  -1   1  10      348.10      408.75      6.78 o 
   1   1  10      810.07      923.73     10.41 o 
   3   1  10     1567.07     1803.51     16.13 o 
   5   1  10      348.48      404.38      8.35 o 
   7   1  10      443.19      483.25      9.54 o 
   9   1  10      160.85      163.57      6.81 o 
  11   1  10       84.84      115.32      6.78 o 
  13   1  10      923.96      848.70     19.13 o 
  15   1  10     7191.86     6982.58    299.33 o 
  17   1  10      487.05      478.22     16.53 o 
  19   1  10       38.05       37.33      8.05 o 
  21   1  10      534.02      533.44     22.47 o 
  23   1  10       10.50        8.85      5.17 o 
  25   1  10       18.33       14.29      5.73 o 
  27   1  10     1220.87     1453.60     59.27 o 
  29   1  10        4.89        6.49      6.40 o 
 -26   2  10        0.18        1.74      5.41 o 
 -24   2  10       22.16       23.52     14.09 o 
 -22   2  10        8.44       10.47      5.87 o 
 -20   2  10        0.05        4.36      4.29 o 
 -18   2  10       54.37       49.29     23.58 o 
 -16   2  10      724.00      697.82     18.12 o 
 -14   2  10      121.01      108.92      6.71 o 
 -12   2  10      196.94      174.01     10.74 o 
 -10   2  10      349.29      323.83     19.16 o 
  -8   2  10        0.00        3.21      5.86 o 
  -6   2  10       32.00       34.29      4.57 o 
  -4   2  10      987.53     1035.57     21.31 o 
  -2   2  10        0.42        0.28      1.56 o 
   0   2  10      173.71      181.91      5.08 o 
   2   2  10       86.26       88.71      5.67 o 
   4   2  10      531.61      576.47     14.38 o 
   6   2  10       40.28       48.78     10.82 o 
   8   2  10      193.06      192.38     12.16 o 
  10   2  10       96.32       90.22      9.17 o 
  12   2  10        6.78        7.81      5.14 o 
  14   2  10      244.53      229.27     17.81 o 
  16   2  10      569.88      535.37     22.86 o 
  18   2  10        1.08        4.55      8.59 o 
  20   2  10        7.44        7.90      7.30 o 
  22   2  10        6.26       11.79     16.88 o 
  24   2  10        9.98        6.47      5.39 o 
  26   2  10       96.09      108.28     13.64 o 
 -23   3  10       82.54      107.11     19.10 o 
 -21   3  10       42.87       38.25      9.96 o 
 -19   3  10        0.63        2.59      5.75 o 
 -17   3  10       41.84       36.55     19.74 o 
 -15   3  10        9.85       17.40      8.04 o 
 -13   3  10       28.14       29.85     10.87 o 
 -11   3  10       74.54       72.68     15.86 o 
  -9   3  10        0.14        4.00      6.17 o 
  -7   3  10      127.64      137.49     11.62 o 
  -5   3  10      278.45      298.02     12.44 o 
  -3   3  10       13.72       13.32      6.22 o 
  -1   3  10       87.47       87.49      8.97 o 
   1   3  10        4.56        3.88      3.68 o 
   3   3  10       44.88       46.80      6.84 o 
   5   3  10       54.80       48.42     10.09 o 
   7   3  10      239.09      230.02     14.03 o 
   9   3  10       27.10       21.36     10.97 o 
  11   3  10      156.91      157.56     14.00 o 
  13   3  10        2.23        3.83      5.75 o 
  15   3  10       10.62       10.71      7.11 o 
  17   3  10        2.31        5.40      6.03 o 
  19   3  10       35.52       34.86     15.91 o 
  21   3  10       23.97       27.63     14.69 o 
 -16   4  10       25.82       15.83     11.67 o 
 -14   4  10       63.31       31.39     30.25 o 
 -12   4  10       21.82       22.62     22.42 o 
 -10   4  10       62.10       39.05     38.58 o 
  -8   4  10        2.06        3.22      8.03 o 
  -6   4  10      124.80      125.65     19.06 o 
  -4   4  10       54.75       44.82     27.20 o 
  -2   4  10      381.69      329.83     29.84 o 
   0   4  10       33.32       27.27     19.86 o 
   2   4  10       51.12       28.32     17.28 o 
   4   4  10       86.42       83.06     15.27 o 
   6   4  10      140.67      145.82     15.85 o 
   8   4  10        6.41        3.05      7.35 o 
  10   4  10      200.31      207.42     22.39 o 
  12   4  10        2.33        5.77      8.29 o 
  14   4  10        1.46        5.26     12.72 o 
 -29   1  11      254.86      286.05     24.59 o 
 -27   1  11       62.55       75.28     10.63 o 
 -25   1  11        1.37        2.56      3.86 o 
 -23   1  11      182.47      184.97     14.27 o 
 -21   1  11       60.86       41.88     10.39 o 
 -19   1  11      287.87      329.35     13.47 o 
 -17   1  11     5916.77     5856.31     64.34 o 
 -15   1  11      507.10      475.44     13.94 o 
 -13   1  11      461.18      438.79     15.15 o 
 -11   1  11      877.03      854.02     17.52 o 
  -9   1  11      156.69      130.86      4.09 o 
  -7   1  11       24.29       15.31      3.06 o 
  -5   1  11     9921.58    10228.08     97.16 o 
  -3   1  11      110.04      122.42      4.96 o 
  -1   1  11      278.82      304.96      6.26 o 
   1   1  11        0.84        4.80      1.82 o 
   3   1  11      154.88      156.17      4.62 o 
   5   1  11      532.73      527.20      9.86 o 
   7   1  11      142.69      128.15      5.84 o 
   9   1  11       46.76       32.83      4.10 o 
  11   1  11     3996.48     4108.06     69.76 o 
  13   1  11     1167.42     1118.98     50.17 o 
  15   1  11      183.40      165.44     14.19 o 
  17   1  11       13.97       16.84      6.09 o 
  19   1  11       36.40       31.58     10.42 o 
  21   1  11      647.93      642.80     26.07 o 
  23   1  11     1719.19     1797.04     46.26 o 
  25   1  11       55.27       63.72      8.67 o 
  27   1  11      132.48      130.91     14.21 o 
 -26   2  11      671.17      767.14     33.23 o 
 -24   2  11      111.14      141.69     16.23 o 
 -22   2  11      143.42      179.29     14.81 o 
 -20   2  11        1.88        2.60      5.98 o 
 -18   2  11       31.58       34.55     14.16 o 
 -16   2  11        5.08       12.23      5.82 o 
 -14   2  11     2436.02     2497.16     69.31 o 
 -12   2  11      336.69      322.46      8.84 o 
 -10   2  11      345.07      346.33     14.35 o 
  -8   2  11        0.28        3.42      5.16 o 
  -6   2  11      191.84      165.11      7.72 o 
  -4   2  11       66.62       72.09      2.53 o 
  -2   2  11      640.71      709.37     12.15 o 
   0   2  11      106.53      106.16      4.63 o 
   2   2  11       10.14        7.54      2.47 o 
   4   2  11      351.99      358.88     12.04 o 
   6   2  11       15.63       21.70      9.40 o 
   8   2  11       94.64       90.04     10.27 o 
  10   2  11        0.12        1.38      5.19 o 
  12   2  11        0.37        2.27      5.02 o 
  14   2  11      495.78      486.99     19.87 o 
  16   2  11      380.42      379.59     20.35 o 
  18   2  11       15.08       17.54      9.75 o 
  20   2  11      251.91      284.17     20.00 o 
  22   2  11        9.62       15.70      9.64 o 
  24   2  11      196.28      203.63     16.19 o 
  26   2  11       50.40       59.88     22.07 o 
 -21   3  11       95.51      118.35     14.10 o 
 -19   3  11        8.45       10.31      9.33 o 
 -17   3  11        0.22        1.59      6.56 o 
 -15   3  11       52.71       49.72     15.36 o 
 -13   3  11      728.74      730.12     33.59 o 
 -11   3  11     1099.45     1174.28     46.57 o 
  -9   3  11      195.86      202.26     14.43 o 
  -7   3  11       74.79       80.81     10.35 o 
  -5   3  11      223.38      234.23     10.65 o 
  -3   3  11     1554.33     1563.61     33.77 o 
  -1   3  11      375.99      353.37     17.83 o 
   1   3  11     1241.84     1218.63     41.51 o 
   3   3  11      458.68      433.54     15.90 o 
   5   3  11       48.39       51.52      9.97 o 
   7   3  11       28.03       24.17      7.64 o 
   9   3  11      557.49      592.93     21.93 o 
  11   3  11       14.06       13.26      5.53 o 
  13   3  11      284.50      288.69     21.59 o 
  15   3  11        0.69        0.40      5.58 o 
  17   3  11       32.83       31.26     14.31 o 
  19   3  11       12.16       15.34      8.29 o 
  21   3  11      151.61      136.81     16.39 o 
 -14   4  11      262.44      249.87     27.93 o 
 -12   4  11        0.00        3.63     10.56 o 
 -10   4  11      651.35      658.16     43.97 o 
  -8   4  11       88.07       87.84     16.97 o 
  -6   4  11        0.08        2.44      7.69 o 
  -4   4  11     1232.10     1213.96     93.15 o 
  -2   4  11     1017.32     1000.15     79.68 o 
   0   4  11       17.50       10.17      9.36 o 
   2   4  11      972.00      937.47     59.63 o 
   4   4  11      204.56      208.80     20.77 o 
   6   4  11       39.79       44.51     10.76 o 
   8   4  11      332.65      335.02     29.76 o 
  10   4  11      167.15      157.09     24.64 o 
  12   4  11        3.73        1.86      5.05 o 
  14   4  11       76.90       75.55     21.62 o 
 -28   0  12      669.42      633.43     41.11 o 
 -26   0  12        0.09        3.99     11.21 o 
 -24   0  12       73.26       79.84     12.91 o 
 -22   0  12      567.94      569.29     28.92 o 
 -20   0  12       16.48       12.24     10.11 o 
 -18   0  12        0.00        3.97      5.72 o 
 -16   0  12     1871.90     1868.65     42.43 o 
 -14   0  12       84.11       80.16      7.24 o 
 -12   0  12      578.72      589.18     33.21 o 
 -10   0  12      994.38     1106.67     29.09 o 
  -8   0  12      178.61      234.74      9.89 o 
  -6   0  12     1390.85     1493.66     31.48 o 
  -4   0  12       18.60       36.98      8.44 o 
  -2   0  12      619.76      593.33     19.70 o 
   0   0  12       73.30       99.18      9.73 o 
   2   0  12      115.12      130.28      7.69 o 
   4   0  12     5643.88     6111.22    163.60 o 
   6   0  12     1353.24     1318.14     35.15 o 
   8   0  12     1070.41     1076.48     34.51 o 
  10   0  12     5126.96     5421.20    160.07 o 
  12   0  12     2569.28     2400.08     62.20 o 
  14   0  12     3945.81     3987.26     70.45 o 
  16   0  12    11232.79    11347.67    213.91 o 
  18   0  12     1666.34     1669.66     51.81 o 
  20   0  12      404.46      424.21     25.28 o 
  22   0  12     2474.47     2544.81     73.82 o 
  24   0  12      281.07      348.13     28.92 o 
  26   0  12     1128.62     1259.93     87.53 o 
  28   0  12      895.66      965.91     58.65 o 
 -27   1  12       33.69       25.77     12.56 o 
 -25   1  12      109.07      100.88     12.10 o 
 -23   1  12       45.04       42.11     10.42 o 
 -21   1  12      846.45      855.57     31.55 o 
 -19   1  12      380.01      359.74     14.21 o 
 -17   1  12     2944.79     2954.65     45.11 o 
 -15   1  12      798.88      794.43     21.27 o 
 -13   1  12      188.74      193.32      9.45 o 
 -11   1  12      653.54      618.35     16.50 o 
  -9   1  12      970.10     1034.33     19.70 o 
  -7   1  12       21.43       27.96      4.42 o 
  -5   1  12     2229.74     2596.69     31.20 o 
  -3   1  12      252.12      307.88      6.93 o 
  -1   1  12       79.48       85.38      4.32 o 
   1   1  12       84.27       88.92      4.58 o 
   3   1  12      343.47      398.34      9.17 o 
   5   1  12      883.52      869.23     12.62 o 
   7   1  12     8172.66     8828.90    127.06 o 
   9   1  12       43.92       41.13      7.57 o 
  11   1  12       16.93       25.97      8.61 o 
  13   1  12      991.57      982.86     30.03 o 
  15   1  12      551.00      572.74     19.47 o 
  17   1  12        5.29       10.63      6.37 o 
  19   1  12     6893.68     7121.86    123.01 o 
  21   1  12      142.70      140.88     11.49 o 
  23   1  12      364.33      334.29     18.74 o 
  25   1  12      243.00      246.73     22.05 o 
  27   1  12       20.86       17.54     10.67 o 
 -26   2  12       52.05       37.41     15.05 o 
 -24   2  12      775.31      865.09     37.99 o 
 -22   2  12      384.16      384.53     27.27 o 
 -20   2  12       47.28       47.45     26.97 o 
 -18   2  12      206.76      203.40     14.88 o 
 -16   2  12     1043.89     1097.68     32.41 o 
 -14   2  12     2337.80     2413.79     51.39 o 
 -12   2  12     1888.63     1947.17     45.49 o 
 -10   2  12       11.94       22.17      9.47 o 
  -8   2  12        0.75        0.84      5.31 o 
  -6   2  12       13.49       15.61      6.55 o 
  -4   2  12        2.51        2.75      2.05 o 
  -2   2  12     4255.64     4531.18     55.50 o 
   0   2  12       71.26       67.75      4.47 o 
   2   2  12      886.70      892.05     29.62 o 
   4   2  12      125.18      118.76      9.47 o 
   6   2  12       45.90       47.08     15.40 o 
   8   2  12      116.27      124.25     12.50 o 
  10   2  12       98.35      113.34      9.68 o 
  12   2  12      143.82      129.34     12.17 o 
  14   2  12       10.59        6.70      4.00 o 
  16   2  12      170.64      177.93     14.91 o 
  18   2  12       54.67       52.48     16.86 o 
  20   2  12      508.97      552.88     31.02 o 
  22   2  12       89.35       73.69     20.82 o 
  24   2  12      304.59      276.02     18.47 o 
 -21   3  12       69.29       84.14     11.54 o 
 -19   3  12        0.22        2.96      5.67 o 
 -17   3  12        0.00        1.66      5.99 o 
 -15   3  12       21.74       31.37     16.42 o 
 -13   3  12       17.83       19.64      8.44 o 
 -11   3  12      879.65      914.28     43.67 o 
  -9   3  12      325.73      328.80     21.73 o 
  -7   3  12      429.07      466.81     21.11 o 
  -5   3  12      122.80      131.55     10.45 o 
  -3   3  12      154.22      172.35      9.16 o 
  -1   3  12       17.85       10.45      8.22 o 
   1   3  12      345.72      336.96     21.15 o 
   3   3  12       28.26       29.79     14.96 o 
   5   3  12      196.01      199.03     12.86 o 
   7   3  12      186.64      201.35     12.64 o 
   9   3  12      347.32      341.73     19.81 o 
  11   3  12       29.28       21.45      8.40 o 
  13   3  12       15.16       11.10      6.61 o 
  15   3  12        2.98        4.07      7.29 o 
  17   3  12        0.47        8.14      7.82 o 
  19   3  12       42.73       45.08     13.74 o 
  21   3  12       25.76       25.87     11.69 o 
 -14   4  12       68.91       42.91     55.28 o 
 -12   4  12       71.11       50.69     17.49 o 
 -10   4  12      862.79      878.08     61.31 o 
  -8   4  12      732.91      784.49     72.98 o 
  -6   4  12        4.37        4.46     11.97 o 
  -4   4  12      165.86      168.72     22.67 o 
  -2   4  12       35.31       36.41     34.23 o 
   0   4  12       26.63       15.36      9.69 o 
   2   4  12      318.29      338.20     28.06 o 
   4   4  12       37.28       26.84     17.19 o 
   6   4  12        8.99        7.10      7.44 o 
   8   4  12       23.68       20.45     11.96 o 
  10   4  12       20.36       13.90     12.00 o 
  12   4  12        0.13        2.19      4.71 o 
 -27   1  13        9.96        9.12      7.16 o 
 -25   1  13      300.01      343.82     22.44 o 
 -23   1  13      697.00      753.18     25.80 o 
 -21   1  13      567.04      584.22     24.97 o 
 -19   1  13       10.91       11.83      5.83 o 
 -17   1  13        9.63       11.56      5.96 o 
 -15   1  13        0.27        1.40      4.34 o 
 -13   1  13      698.77      658.20     28.83 o 
 -11   1  13      489.47      546.41      9.76 o 
  -9   1  13     1838.35     1909.12     30.20 o 
  -7   1  13       39.36       30.11      8.04 o 
  -5   1  13       34.40       47.97      5.08 o 
  -3   1  13      317.24      374.58      7.81 o 
  -1   1  13      269.70      309.65      7.16 o 
   1   1  13      130.12      100.29      5.20 o 
   3   1  13        8.98        9.95      3.65 o 
   5   1  13      541.30      528.99     12.33 o 
   7   1  13     1418.55     1450.35     23.24 o 
   9   1  13       36.27       52.67      6.00 o 
  11   1  13        0.66        2.63      2.92 o 
  13   1  13      532.20      528.39     19.07 o 
  15   1  13      484.71      470.44     19.31 o 
  17   1  13       58.40       49.89     14.30 o 
  19   1  13     3117.49     3298.28     65.73 o 
  21   1  13       57.98       55.35     10.00 o 
  23   1  13      148.93      150.23     15.06 o 
  25   1  13      510.15      564.13     27.58 o 
  27   1  13        7.71       11.43      8.36 o 
 -26   2  13       84.94       95.11     11.41 o 
 -24   2  13       10.51        7.32      6.56 o 
 -22   2  13      685.31      751.46     43.21 o 
 -20   2  13      756.13      748.69     30.49 o 
 -18   2  13      221.74      227.36     15.56 o 
 -16   2  13     1812.73     1868.39     42.85 o 
 -14   2  13      868.24      953.66     29.84 o 
 -12   2  13     2133.69     2094.26     55.35 o 
 -10   2  13      841.21      817.81     40.38 o 
  -8   2  13     1123.31     1034.14     44.29 o 
  -6   2  13      230.79      247.27      5.83 o 
  -4   2  13      208.92      231.33      6.96 o 
  -2   2  13       59.87       74.39      4.34 o 
   0   2  13     2113.55     2173.86     38.76 o 
   2   2  13      126.13      135.05      5.57 o 
   4   2  13       21.75       20.72      5.26 o 
   6   2  13        8.18       10.02      4.59 o 
   8   2  13      160.42      173.11     11.38 o 
  10   2  13     2007.22     2092.75     33.26 o 
  12   2  13        1.39        4.96      6.88 o 
  14   2  13      109.18      111.14     11.20 o 
  16   2  13      178.16      192.04     14.83 o 
  18   2  13       27.57       25.24      8.42 o 
  20   2  13        6.33        4.15      7.52 o 
  22   2  13     1087.06     1119.63     80.83 o 
  24   2  13       42.74       16.47     16.24 o 
 -21   3  13       63.85       50.93     37.34 o 
 -19   3  13      162.60      166.01     14.80 o 
 -17   3  13      221.51      222.07     19.10 o 
 -15   3  13      742.69      791.68     40.19 o 
 -13   3  13       24.84       34.63     16.87 o 
 -11   3  13       46.37       34.57     15.19 o 
  -9   3  13      501.00      520.61     29.28 o 
  -7   3  13      488.45      533.91     21.93 o 
  -5   3  13      568.02      610.51     22.52 o 
  -3   3  13      828.60      837.83     36.51 o 
  -1   3  13     1325.05     1254.14     36.09 o 
   1   3  13        0.02        1.40      5.61 o 
   3   3  13       50.48       51.30      7.58 o 
   5   3  13        0.12        0.54      4.20 o 
   7   3  13        0.59        3.02      5.47 o 
   9   3  13       99.54       95.20     10.99 o 
  11   3  13        0.19        3.57      4.08 o 
  13   3  13      541.02      541.32     24.27 o 
  15   3  13       27.58       21.39      9.12 o 
  17   3  13       44.80       35.47     22.26 o 
  19   3  13       13.34        7.89      9.41 o 
 -12   4  13      146.21      137.47     23.73 o 
 -10   4  13       99.55       80.97     23.97 o 
  -8   4  13      117.17      146.15     29.96 o 
  -6   4  13      202.39      182.34     26.47 o 
  -4   4  13       81.46       53.06     46.99 o 
  -2   4  13      871.94      847.18     77.31 o 
   0   4  13      658.39      644.44     63.77 o 
   2   4  13       41.81       46.78     14.99 o 
   4   4  13        0.70        3.72      5.66 o 
   6   4  13      100.62      101.62     16.90 o 
   8   4  13        9.91        6.44      5.81 o 
  10   4  13       71.87       40.74     15.33 o 
  12   4  13       34.33       29.07     10.73 o 
 -28   0  14       79.42       72.35     18.42 o 
 -26   0  14       59.56       45.87     15.47 o 
 -24   0  14        7.12       11.51     12.24 o 
 -22   0  14        3.30        2.30      8.72 o 
 -20   0  14      125.05      122.24     16.30 o 
 -18   0  14      311.32      300.04     20.78 o 
 -16   0  14       47.38       44.03     23.14 o 
 -14   0  14       11.48        9.46      5.97 o 
 -12   0  14      308.92      283.76     18.56 o 
 -10   0  14       19.52        7.26      4.78 o 
  -8   0  14      100.78       97.26      8.33 o 
  -6   0  14      148.85      143.29     14.85 o 
  -4   0  14       73.29       41.25     10.87 o 
  -2   0  14        4.16        4.83      5.84 o 
   0   0  14      178.49      175.57     13.30 o 
   2   0  14     4876.84     5205.35     76.98 o 
   4   0  14     2349.61     2553.82     48.61 o 
   6   0  14      515.39      520.28     22.77 o 
   8   0  14      177.19      182.27     17.35 o 
  10   0  14        7.21        9.05      8.75 o 
  12   0  14       35.92       36.64     18.52 o 
  14   0  14     2898.80     2959.74    131.63 o 
  16   0  14     1356.26     1368.67     42.63 o 
  18   0  14      471.93      458.07     24.49 o 
  20   0  14      286.61      246.09     21.97 o 
  22   0  14        0.00        3.07      8.45 o 
  24   0  14       37.81       24.90     13.39 o 
  26   0  14      160.02      172.79     25.25 o 
 -27   1  14       26.16       11.78      8.31 o 
 -25   1  14        0.25        2.35      3.84 o 
 -23   1  14      358.24      360.61     17.29 o 
 -21   1  14      488.67      451.31     21.27 o 
 -19   1  14      181.10      170.11     11.18 o 
 -17   1  14       14.36       20.54      8.88 o 
 -15   1  14        1.94        1.26      4.47 o 
 -13   1  14       64.14       58.14      8.30 o 
 -11   1  14       71.77       91.51      8.45 o 
  -9   1  14      520.82      503.19     12.24 o 
  -7   1  14       13.76        8.76      3.94 o 
  -5   1  14        5.83        4.89      2.99 o 
  -3   1  14      270.05      249.78      8.84 o 
  -1   1  14       38.96       42.54      5.87 o 
   1   1  14       98.34       82.79      4.82 o 
   3   1  14      614.74      636.81     13.10 o 
   5   1  14     1354.50     1402.03     21.62 o 
   7   1  14      136.36      144.44      6.70 o 
   9   1  14      194.38      224.75      8.61 o 
  11   1  14      113.33      105.44      7.20 o 
  13   1  14      126.70      132.17     11.03 o 
  15   1  14     1509.61     1466.74     38.19 o 
  17   1  14      561.35      553.91     23.59 o 
  19   1  14      718.80      549.25     99.73 o 
  21   1  14      391.86      414.21     21.37 o 
  23   1  14        0.09        1.59      5.64 o 
  25   1  14      276.00      254.57     17.54 o 
 -24   2  14       85.26      107.77     12.60 o 
 -22   2  14       50.93       38.84     26.65 o 
 -20   2  14      515.43      546.16     27.05 o 
 -18   2  14      414.53      416.01     23.16 o 
 -16   2  14      435.17      473.04     28.16 o 
 -14   2  14       82.28       72.89     10.40 o 
 -12   2  14       59.70       44.62     15.10 o 
 -10   2  14     1464.81     1497.98     37.60 o 
  -8   2  14     1153.46     1228.43     15.22 o 
  -6   2  14      686.59      728.91     11.76 o 
  -4   2  14      374.73      403.33      8.57 o 
  -2   2  14       24.90       30.22      4.43 o 
   0   2  14      495.52      470.16     11.77 o 
   2   2  14      620.70      625.79     12.00 o 
   4   2  14       38.96       41.12     10.01 o 
   6   2  14       29.78       35.29      8.68 o 
   8   2  14      476.60      455.17     16.74 o 
  10   2  14       19.79       19.26      9.45 o 
  12   2  14     1778.54     1778.51     53.66 o 
  14   2  14      140.12      144.79     14.96 o 
  16   2  14      107.21       95.09     30.46 o 
  18   2  14      444.56      457.40     29.87 o 
  20   2  14       43.95       35.48     28.64 o 
  22   2  14     1316.25     1291.23     59.21 o 
  24   2  14      593.21      567.85     39.74 o 
 -21   3  14      161.87      166.56     19.26 o 
 -19   3  14      986.04     1093.81     44.04 o 
 -17   3  14      765.33      745.43     55.87 o 
 -15   3  14        5.70       11.36      7.18 o 
 -13   3  14     2862.61     3190.02     68.40 o 
 -11   3  14      511.31      544.28     26.70 o 
  -9   3  14     1974.26     2097.24     89.73 o 
  -7   3  14      953.31     1006.15     49.79 o 
  -5   3  14     2490.88     2700.08    136.37 o 
  -3   3  14        0.29        3.70      6.39 o 
  -1   3  14     1879.25     1901.87     47.19 o 
   1   3  14     2123.70     2070.91    115.70 o 
   3   3  14      265.92      250.59     16.68 o 
   5   3  14        0.62        4.24      4.99 o 
   7   3  14      404.66      389.21     21.13 o 
   9   3  14       11.96        6.24      5.91 o 
  11   3  14       13.95       11.11      6.86 o 
  13   3  14        3.91        3.84      6.65 o 
  15   3  14      245.46      245.52     19.91 o 
  17   3  14        9.49       11.16      7.03 o 
  19   3  14       48.74       53.51     12.18 o 
 -12   4  14     1509.07     1551.67    112.09 o 
 -10   4  14      895.85      890.16     69.31 o 
  -8   4  14     1013.13     1036.23     60.09 o 
  -6   4  14     1477.60     1613.86     84.02 o 
  -4   4  14        0.00        2.57      7.58 o 
  -2   4  14      122.64      103.53     49.97 o 
   0   4  14      702.39      694.98     51.45 o 
   2   4  14       12.96       13.88     12.64 o 
   4   4  14      776.75      681.40     52.41 o 
   6   4  14       81.95       77.76     11.98 o 
   8   4  14       32.48       23.86     18.24 o 
  10   4  14       17.05       24.25     10.15 o 
 -27   1  15       14.09       10.18     10.52 o 
 -25   1  15      115.05      118.06     11.05 o 
 -23   1  15        8.67        7.73      6.60 o 
 -21   1  15      191.64      208.72     13.43 o 
 -19   1  15      639.99      617.16     31.16 o 
 -17   1  15        5.48       14.60      7.29 o 
 -15   1  15      124.98      136.23     10.62 o 
 -13   1  15        0.00        2.28      5.16 o 
 -11   1  15       94.29       87.94      8.58 o 
  -9   1  15      339.48      259.85      8.59 o 
  -7   1  15       51.57       61.38      7.56 o 
  -5   1  15      178.08      168.39     10.04 o 
  -3   1  15       22.05       20.04      7.91 o 
  -1   1  15      236.33      222.89      9.49 o 
   1   1  15      373.71      370.32     10.08 o 
   3   1  15     1375.47     1353.26     22.08 o 
   5   1  15     1377.45     1363.81     19.26 o 
   7   1  15      867.06      838.42     17.22 o 
   9   1  15       66.74       41.03     11.20 o 
  11   1  15       24.36       29.18      8.63 o 
  13   1  15      381.58      353.47     15.48 o 
  15   1  15      811.00      723.30     23.94 o 
  17   1  15      335.40      344.48     19.97 o 
  19   1  15      308.90      305.49     22.66 o 
  21   1  15       56.59       54.93     19.09 o 
  23   1  15       34.51       26.07     12.27 o 
  25   1  15        1.20        0.99      7.14 o 
 -24   2  15        0.39        3.80      5.56 o 
 -22   2  15        0.15        4.27      5.43 o 
 -20   2  15      181.01      189.97     19.68 o 
 -18   2  15     1191.72     1271.90     48.92 o 
 -16   2  15      308.62      289.81     22.34 o 
 -14   2  15        2.86        1.25      6.86 o 
 -12   2  15      798.48      780.28     27.67 o 
 -10   2  15      187.10      171.53     16.97 o 
  -8   2  15       66.01       56.44      4.49 o 
  -6   2  15     1701.42     1786.42     16.68 o 
  -4   2  15     1558.04     1649.28     26.19 o 
  -2   2  15      710.55      688.37     20.30 o 
   0   2  15     1064.57     1063.93     27.21 o 
   2   2  15      860.54      823.52     35.56 o 
   4   2  15     1804.46     1902.13     29.46 o 
   6   2  15      211.81      210.15     11.35 o 
   8   2  15       16.91       11.57      5.44 o 
  10   2  15       94.64       65.73     11.47 o 
  12   2  15      347.04      418.60     21.86 o 
  14   2  15      432.49      429.63     24.23 o 
  16   2  15     1107.46     1134.14     48.43 o 
  18   2  15      842.72      798.21     42.92 o 
  20   2  15       90.98      100.41     15.06 o 
  22   2  15      394.17      406.94     32.74 o 
 -19   3  15       11.99       14.56     10.16 o 
 -17   3  15      220.38      257.04     20.19 o 
 -15   3  15       33.51       44.66     26.21 o 
 -13   3  15      423.42      443.72     26.89 o 
 -11   3  15     1265.88     1342.07     70.89 o 
  -9   3  15      351.97      379.36     24.31 o 
  -7   3  15        6.40        7.50      7.16 o 
  -5   3  15      609.36      621.59     43.95 o 
  -3   3  15      303.12      308.80     28.10 o 
  -1   3  15      154.40      166.30     14.16 o 
   1   3  15      582.72      555.13     29.64 o 
   3   3  15       39.79       44.26     20.34 o 
   5   3  15        0.38        4.31      6.48 o 
   7   3  15      902.20      849.16     41.81 o 
   9   3  15       69.24       55.73     22.63 o 
  11   3  15      272.68      234.62     18.14 o 
  13   3  15        0.00        5.52      6.52 o 
  15   3  15      227.11      186.12     17.55 o 
  17   3  15      162.24      169.51     18.28 o 
  19   3  15      219.84      284.43     24.40 o 
 -10   4  15       10.83        3.42     10.67 o 
  -8   4  15      113.63       85.62     30.05 o 
  -6   4  15        0.58        5.90     11.11 o 
  -4   4  15        3.13        4.10     10.31 o 
  -2   4  15        5.56        4.97     15.49 o 
   0   4  15       31.74       18.66     12.30 o 
   2   4  15       32.25       22.02     22.14 o 
   4   4  15        3.13        0.64      7.83 o 
   6   4  15       27.32       18.98      7.73 o 
   8   4  15       16.90       14.59     13.01 o 
 -26   0  16      195.44      179.64     28.50 o 
 -24   0  16       35.52       34.11     13.68 o 
 -22   0  16        0.12        1.79      8.05 o 
 -20   0  16       13.92       15.32     12.34 o 
 -18   0  16       47.58       34.40     25.56 o 
 -16   0  16      794.22      816.37     34.87 o 
 -14   0  16       15.11       37.16     27.27 o 
 -12   0  16      245.64      217.51     17.19 o 
 -10   0  16        5.56       12.01      7.63 o 
  -8   0  16       19.62       20.51     14.21 o 
  -6   0  16       99.49      102.46     11.77 o 
  -4   0  16      318.70      308.00     17.97 o 
  -2   0  16      512.06      471.57     22.13 o 
   0   0  16      284.00      297.85     17.51 o 
   2   0  16     1118.50     1098.61     42.80 o 
   4   0  16      247.36      246.77     16.27 o 
   6   0  16      669.77      726.15     27.12 o 
   8   0  16       10.66       14.33      6.74 o 
  10   0  16       59.34       70.35     16.13 o 
  12   0  16      430.59      447.70     23.00 o 
  14   0  16       57.77       59.47     21.79 o 
  16   0  16      193.82      206.46     18.94 o 
  18   0  16      262.92      267.06     23.13 o 
  20   0  16       37.21       20.56     14.77 o 
  22   0  16       56.93       58.52     19.68 o 
  24   0  16      205.33      192.30     22.86 o 
  26   0  16        0.14        4.93     11.24 o 
 -25   1  16      793.01      928.16     45.80 o 
 -23   1  16       11.51       11.36      6.49 o 
 -21   1  16       10.92       17.24     11.57 o 
 -19   1  16        5.16        6.26      5.33 o 
 -17   1  16        0.42        3.37      5.69 o 
 -15   1  16       23.61       23.79     11.11 o 
 -13   1  16      148.05      105.22      8.88 o 
 -11   1  16        0.12        0.44      5.26 o 
  -9   1  16      352.23      304.86     11.67 o 
  -7   1  16       81.44       77.78     11.81 o 
  -5   1  16       99.87       84.12      7.52 o 
  -3   1  16       56.20       50.42     10.53 o 
  -1   1  16      657.68      619.93     14.66 o 
   1   1  16      187.67      216.30      9.05 o 
   3   1  16      112.15       92.17      5.81 o 
   5   1  16      106.05      104.72      6.25 o 
   7   1  16      138.23      101.62      6.48 o 
   9   1  16       38.74       43.91      9.23 o 
  11   1  16       13.86       24.77      7.71 o 
  13   1  16      569.30      578.64     20.97 o 
  15   1  16       47.91       48.85     23.14 o 
  17   1  16      294.36      265.01     21.56 o 
  19   1  16        2.01        0.29      9.67 o 
  21   1  16       53.73       49.73     11.09 o 
  23   1  16        4.76        7.55      6.38 o 
  25   1  16       73.23       85.18     17.76 o 
 -24   2  16       44.18       46.68     30.71 o 
 -22   2  16       84.82       78.25     14.19 o 
 -20   2  16       73.51       62.76     15.30 o 
 -18   2  16      440.52      452.20     28.86 o 
 -16   2  16     1769.58     1723.35     76.12 o 
 -14   2  16      143.45      125.44     13.52 o 
 -12   2  16        9.95       16.75     10.06 o 
 -10   2  16      115.27       98.86     11.21 o 
  -8   2  16        0.22        0.55      2.26 o 
  -6   2  16      536.84      557.49     12.58 o 
  -4   2  16     4874.84     5126.75     67.88 o 
  -2   2  16     2316.76     2541.42     43.48 o 
   0   2  16      311.01      307.75      9.85 o 
   2   2  16      378.77      345.96      9.78 o 
   4   2  16       75.08       84.86     15.31 o 
   6   2  16     1488.60     1456.89     35.19 o 
   8   2  16      170.21      127.18     10.38 o 
  10   2  16      330.89      265.78     16.56 o 
  12   2  16      187.32      172.12     16.56 o 
  14   2  16       42.82       31.76     11.00 o 
  16   2  16      112.81      113.59     14.64 o 
  18   2  16      488.31      408.12     32.36 o 
  20   2  16        0.21        1.74      8.16 o 
  22   2  16      437.95      494.01     31.15 o 
 -19   3  16      457.01      500.94     38.89 o 
 -17   3  16      158.55      143.19     15.87 o 
 -15   3  16      110.84      108.34     16.65 o 
 -13   3  16       25.19       20.54     12.81 o 
 -11   3  16      895.23      966.07     44.28 o 
  -9   3  16      382.03      386.66     24.35 o 
  -7   3  16     2417.50     2650.97     80.06 o 
  -5   3  16      304.66      307.65     29.67 o 
  -3   3  16       51.96       45.00     22.47 o 
  -1   3  16        6.91        2.35      4.39 o 
   1   3  16        8.13       13.63      9.13 o 
   3   3  16      295.80      303.12     21.85 o 
   5   3  16      126.98       98.49     12.58 o 
   7   3  16        0.23        3.26      6.59 o 
   9   3  16       17.72        8.84      7.76 o 
  11   3  16      306.08      316.77     23.37 o 
  13   3  16      118.61       78.36     10.49 o 
  15   3  16      564.54      660.27     33.25 o 
  17   3  16      498.64      542.80     37.91 o 
  -8   4  16     1295.18     1362.75    102.23 o 
  -6   4  16       60.03       44.48     49.52 o 
  -4   4  16      192.60      177.31     25.27 o 
  -2   4  16        7.99        7.76      8.58 o 
   0   4  16      156.66      139.99     23.31 o 
   2   4  16      605.54      571.02     46.19 o 
   4   4  16       61.39       46.05     24.76 o 
   6   4  16       80.41       56.26     12.42 o 
 -25   1  17       10.81       26.32     21.30 o 
 -23   1  17        2.26        1.71      9.25 o 
 -21   1  17       19.72       17.34     12.66 o 
 -19   1  17       21.97       17.59      9.67 o 
 -17   1  17      305.94      247.97     14.91 o 
 -15   1  17       26.86       28.19      7.48 o 
 -13   1  17     2681.44     2454.79     57.71 o 
 -11   1  17       60.98       59.54      9.84 o 
  -9   1  17       34.58       25.72      9.58 o 
  -7   1  17      423.92      441.38     15.43 o 
  -5   1  17      103.35       92.65     12.57 o 
  -3   1  17       20.76       23.03      6.45 o 
  -1   1  17     9328.91     9414.09    137.10 o 
   1   1  17      593.68      590.29     14.61 o 
   3   1  17       23.03       22.07      6.73 o 
   5   1  17      188.92      180.24      9.31 o 
   7   1  17      162.50      169.36      9.25 o 
   9   1  17       82.29       91.55      8.00 o 
  11   1  17     1182.19     1013.33     22.87 o 
  13   1  17      981.77      914.38     27.41 o 
  15   1  17       93.06      102.71     14.45 o 
  17   1  17      198.13      177.79     15.42 o 
  19   1  17        5.52        7.04      7.91 o 
  21   1  17       75.59       76.48     17.21 o 
  23   1  17        0.06        3.79      4.77 o 
 -22   2  17       91.20       72.69     17.93 o 
 -20   2  17        4.68        4.43      3.34 o 
 -18   2  17       83.77       60.84     12.21 o 
 -16   2  17      395.42      355.19     21.19 o 
 -14   2  17        0.09        1.61      6.24 o 
 -12   2  17        0.01        2.39      8.69 o 
 -10   2  17      162.58      165.40     12.94 o 
  -8   2  17      313.38      322.28     17.06 o 
  -6   2  17      467.36      450.90     24.27 o 
  -4   2  17     4299.89     4553.00     73.17 o 
  -2   2  17      422.46      420.10     12.51 o 
   0   2  17      134.48      118.49      7.25 o 
   2   2  17      167.99      173.64      7.75 o 
   4   2  17      255.88      242.66     14.28 o 
   6   2  17       14.79        6.31      3.41 o 
   8   2  17     1491.29     1381.38     33.08 o 
  10   2  17      364.08      296.94     17.42 o 
  12   2  17      226.91      242.68     19.10 o 
  14   2  17      526.77      580.85     26.34 o 
  16   2  17       68.52       67.26     38.08 o 
  18   2  17      625.01      733.10     56.24 o 
  20   2  17       67.36       79.88     17.45 o 
  22   2  17      141.39      192.53     21.96 o 
 -17   3  17      506.12      543.77     41.50 o 
 -15   3  17      106.88      128.75     15.93 o 
 -13   3  17        7.81        6.40      5.64 o 
 -11   3  17        0.01        1.94      4.89 o 
  -9   3  17      168.28      170.80     21.39 o 
  -7   3  17      533.14      533.77     44.79 o 
  -5   3  17      777.92      859.91     47.50 o 
  -3   3  17       15.13       16.17     17.50 o 
  -1   3  17       60.33       51.95     40.96 o 
   1   3  17        1.47        7.46     11.44 o 
   3   3  17      328.68      309.88     21.90 o 
   5   3  17      147.33      119.71     15.66 o 
   7   3  17        2.98        2.78     11.24 o 
   9   3  17        9.49        6.96      9.49 o 
  11   3  17        0.05        1.76      7.24 o 
  13   3  17      119.51      124.46     12.93 o 
  15   3  17       36.55       20.62     17.67 o 
  17   3  17       61.19       85.18     13.00 o 
  -4   4  17      166.32      166.43     38.09 o 
  -2   4  17       24.34       23.31     30.21 o 
   0   4  17        4.84        8.09     17.00 o 
   2   4  17        6.65        7.83      9.40 o 
   4   4  17        5.74        4.59      9.89 o 
 -26   0  18      884.44     1002.49     76.65 o 
 -24   0  18     1245.35     1483.62     78.99 o 
 -22   0  18      851.82     1055.12     83.29 o 
 -20   0  18        4.81       11.48     12.75 o 
 -18   0  18        8.31       13.76     10.73 o 
 -16   0  18        8.59        9.67      9.08 o 
 -14   0  18      230.26      151.21     16.21 o 
 -12   0  18      699.31      632.79     28.14 o 
 -10   0  18     2230.53     1903.20     43.31 o 
  -8   0  18     1171.41     1078.74     31.84 o 
  -6   0  18        0.74        9.28      7.52 o 
  -4   0  18      670.90      677.80     24.77 o 
  -2   0  18      202.41      189.06     14.59 o 
   0   0  18      291.01      302.51     17.60 o 
   2   0  18     9959.81    10650.03    292.36 o 
   4   0  18      171.41      164.71     14.71 o 
   6   0  18        0.23        3.15      5.54 o 
   8   0  18      749.28      771.19     30.49 o 
  10   0  18      281.42      284.16     21.25 o 
  12   0  18        3.13        7.45     10.02 o 
  14   0  18      443.41      375.62     21.65 o 
  16   0  18       56.28       63.50     22.75 o 
  18   0  18       86.48       66.64     29.87 o 
  20   0  18      246.40      298.51     31.33 o 
  22   0  18        0.03        1.77     11.03 o 
  24   0  18       11.97       11.23     24.03 o 
 -25   1  18      276.00      323.62     26.48 o 
 -23   1  18       56.37       61.73     17.20 o 
 -21   1  18       80.04       87.71     20.40 o 
 -19   1  18        0.33        2.87      3.83 o 
 -17   1  18      136.78       96.51     10.81 o 
 -15   1  18      154.36      134.34     11.22 o 
 -13   1  18      789.21      637.31     23.23 o 
 -11   1  18        2.89        0.70      3.53 o 
  -9   1  18        9.71        8.03      4.97 o 
  -7   1  18        2.15        3.91      4.55 o 
  -5   1  18     2062.50     2168.55     34.93 o 
  -3   1  18        1.45        3.68      3.95 o 
  -1   1  18     9344.04     9656.74    106.16 o 
   1   1  18       51.87       51.92      9.62 o 
   3   1  18      368.15      358.57     11.64 o 
   5   1  18       19.09       15.15      5.60 o 
   7   1  18      505.59      411.79     15.89 o 
   9   1  18      320.46      264.25     12.94 o 
  11   1  18     1799.45     1529.60     46.12 o 
  13   1  18       21.27       20.51      9.82 o 
  15   1  18      115.20       92.84     11.82 o 
  17   1  18        2.41        2.83      7.18 o 
  19   1  18        3.68        8.34     10.37 o 
  21   1  18        0.87        3.42      4.68 o 
  23   1  18      203.45      212.14     20.17 o 
 -22   2  18       10.52        8.48      8.17 o 
 -20   2  18      381.83      361.26     24.97 o 
 -18   2  18       36.80       26.16     16.90 o 
 -16   2  18        0.12        4.88      6.44 o 
 -14   2  18        1.65        4.20      5.70 o 
 -12   2  18      210.90      193.21     19.14 o 
 -10   2  18        1.24        4.22      6.92 o 
  -8   2  18     1451.28     1483.95     45.19 o 
  -6   2  18        7.23        7.25      4.03 o 
  -4   2  18      345.16      319.71     11.46 o 
  -2   2  18      140.02      156.73      8.45 o 
   0   2  18      276.82      275.47     10.61 o 
   2   2  18      369.56      352.75     16.94 o 
   4   2  18       33.46       21.47      7.34 o 
   6   2  18      539.25      503.56     22.00 o 
   8   2  18      130.78       84.48     11.85 o 
  10   2  18       13.85       15.63      7.64 o 
  12   2  18      100.60       91.96     12.84 o 
  14   2  18      269.50      255.66     18.22 o 
  16   2  18      668.41      749.91     44.87 o 
  18   2  18        5.85       20.43     11.11 o 
  20   2  18      696.04      844.63     41.60 o 
 -17   3  18       13.63       10.94      9.97 o 
 -15   3  18      142.82       93.08     16.09 o 
 -13   3  18       24.37       27.16     17.67 o 
 -11   3  18      142.23      154.16     25.84 o 
  -9   3  18        7.04        7.93     13.03 o 
  -7   3  18        0.00       -1.31     12.00 o 
  -5   3  18      313.83      315.81     29.57 o 
  -3   3  18       38.26       27.45     15.91 o 
  -1   3  18        4.51        7.13     10.51 o 
   1   3  18       11.11        9.76      8.79 o 
   3   3  18      104.39       86.69     15.28 o 
   5   3  18      227.57      186.70     16.95 o 
   7   3  18      109.22       97.37     15.42 o 
   9   3  18       52.90       69.36     18.58 o 
  11   3  18        0.41        2.69      8.60 o 
  13   3  18      280.12      281.92     19.65 o 
  15   3  18      376.59      362.21     28.19 o 
 -23   1  19       70.95       85.09     11.70 o 
 -21   1  19      208.77      264.98     25.87 o 
 -19   1  19      223.00      215.17     18.59 o 
 -17   1  19      329.89      251.50     18.85 o 
 -15   1  19       81.07       56.93      8.61 o 
 -13   1  19       38.16       33.78     12.84 o 
 -11   1  19       61.15       52.94      7.27 o 
  -9   1  19        0.00        1.37      4.70 o 
  -7   1  19       22.58       38.94     15.37 o 
  -5   1  19     5888.30     6028.32    145.21 o 
  -3   1  19      337.10      329.10     12.71 o 
  -1   1  19      349.42      323.30     15.10 o 
   1   1  19        4.82        5.08      3.37 o 
   3   1  19      390.60      389.67     12.68 o 
   5   1  19      149.33      126.78      9.27 o 
   7   1  19     1764.02     1537.79     36.06 o 
   9   1  19       69.97       46.13      9.96 o 
  11   1  19        6.38       -0.01      4.46 o 
  13   1  19        4.56        6.31      6.56 o 
  15   1  19      119.41      120.25     11.84 o 
  17   1  19       24.95       19.50     11.00 o 
  19   1  19      203.00      266.34     25.02 o 
  21   1  19       37.14       38.28     26.12 o 
  23   1  19     1033.63     1243.01     63.57 o 
 -20   2  19      130.07      118.29     14.66 o 
 -18   2  19       17.88       21.50     12.63 o 
 -16   2  19      112.46       93.57     14.15 o 
 -14   2  19      201.59      183.74     18.29 o 
 -12   2  19      357.25      341.70     22.66 o 
 -10   2  19       26.17       26.23     14.27 o 
  -8   2  19      172.24      159.16     19.37 o 
  -6   2  19       30.52       26.11     11.69 o 
  -4   2  19       49.12       44.75      6.00 o 
  -2   2  19      579.13      561.69     14.50 o 
   0   2  19      315.11      305.75     14.04 o 
   2   2  19        7.18        5.74      4.34 o 
   4   2  19      838.62      800.82     25.84 o 
   6   2  19      158.15      157.50     15.76 o 
   8   2  19        0.02        1.81      5.97 o 
  10   2  19      198.68      170.97     14.08 o 
  12   2  19       19.10       10.85      8.19 o 
  14   2  19       29.10       27.99     10.77 o 
  16   2  19       40.07       21.35     14.39 o 
  18   2  19        5.29        9.18      5.89 o 
  20   2  19      109.13      152.71     20.86 o 
 -15   3  19       42.58       37.53     21.39 o 
 -13   3  19        6.30        8.34     12.97 o 
 -11   3  19        0.02        6.61      8.65 o 
  -9   3  19       96.02       93.07     24.04 o 
  -7   3  19      233.52      257.87     31.28 o 
  -5   3  19        7.32        5.33     11.74 o 
  -3   3  19       15.54       17.81     11.22 o 
  -1   3  19        0.93        6.07     13.35 o 
   1   3  19        1.88        9.44      9.80 o 
   3   3  19        8.95        3.97      6.10 o 
   5   3  19      349.94      360.29     30.32 o 
   7   3  19        5.33        6.97      6.15 o 
   9   3  19       81.27       61.05     12.29 o 
  11   3  19       81.65       86.36     13.15 o 
  13   3  19       15.73       18.29     10.15 o 
 -24   0  20      214.73      290.45     35.20 o 
 -22   0  20       28.30       39.98     15.04 o 
 -20   0  20       11.95        7.75     10.01 o 
 -18   0  20       13.58       11.79     14.18 o 
 -16   0  20     1327.49     1083.95     63.26 o 
 -14   0  20     1073.95      850.30     49.96 o 
 -12   0  20     2575.95     2226.51     62.46 o 
 -10   0  20      165.49      181.87     17.75 o 
  -8   0  20      122.13       85.08     12.18 o 
  -6   0  20       50.41       35.75     13.03 o 
  -4   0  20     5177.88     5556.05     91.42 o 
  -2   0  20    18986.84    20062.91    143.77 o 
   0   0  20     8708.74     9543.96    353.61 o 
   2   0  20     3421.41     3677.43     64.99 o 
   4   0  20      957.63      948.30     36.22 o 
   6   0  20      480.62      500.34     25.93 o 
   8   0  20      523.32      492.85     25.90 o 
  10   0  20     5725.88     5536.79     99.08 o 
  12   0  20      147.62      115.87     17.35 o 
  14   0  20     1203.59     1077.21     57.41 o 
  16   0  20       53.25       26.97     17.43 o 
  18   0  20       30.20       24.19     22.99 o 
  20   0  20        3.53        1.15      8.50 o 
  22   0  20      422.23      534.19     45.72 o 
 -23   1  20       65.72       53.83     12.28 o 
 -21   1  20      265.66      317.70     22.26 o 
 -19   1  20       12.30        7.11      7.98 o 
 -17   1  20       82.16       67.93     11.86 o 
 -15   1  20        0.47        2.01      4.20 o 
 -13   1  20      398.54      353.05     19.89 o 
 -11   1  20       23.02       13.19      7.66 o 
  -9   1  20     1244.70     1216.05     29.40 o 
  -7   1  20      149.15      133.85     11.56 o 
  -5   1  20      906.38      885.15     24.24 o 
  -3   1  20        7.36        5.96      4.47 o 
  -1   1  20      279.94      286.17     11.20 o 
   1   1  20     1505.50     1621.47     30.90 o 
   3   1  20     1681.65     1694.21     34.26 o 
   5   1  20      470.53      476.68     15.85 o 
   7   1  20      459.03      341.86     13.21 o 
   9   1  20       40.95       39.83      9.54 o 
  11   1  20       92.77       73.72     10.98 o 
  13   1  20      388.54      357.03     20.77 o 
  15   1  20       27.05       19.84     11.56 o 
  17   1  20       24.03       24.41      9.39 o 
  19   1  20      200.31      258.86     19.77 o 
  21   1  20       12.38       17.72      9.78 o 
 -20   2  20      198.63      223.17     21.12 o 
 -18   2  20      166.70      222.44     18.30 o 
 -16   2  20        4.66       12.51     10.58 o 
 -14   2  20        5.61        6.09      5.64 o 
 -12   2  20        0.06        2.63      4.92 o 
 -10   2  20        1.37        1.76      6.16 o 
  -8   2  20       21.24       23.60     14.85 o 
  -6   2  20        8.00        8.41      4.42 o 
  -4   2  20      146.14      134.12     12.42 o 
  -2   2  20        6.41        5.62      3.18 o 
   0   2  20       40.81       37.31     15.37 o 
   2   2  20      130.43      133.52     12.09 o 
   4   2  20      402.08      456.62     24.93 o 
   6   2  20      272.18      263.47     17.69 o 
   8   2  20       65.24       53.46     14.27 o 
  10   2  20        7.20       13.81      7.63 o 
  12   2  20       69.51       41.85      9.56 o 
  14   2  20       12.09       14.25     10.99 o 
  16   2  20      447.82      483.05     26.95 o 
  18   2  20      111.68      105.54     14.77 o 
 -13   3  20       20.23       20.45     16.18 o 
 -11   3  20      116.98      124.70     20.22 o 
  -9   3  20       32.21       27.29     31.13 o 
  -7   3  20      158.48      207.79     34.61 o 
  -5   3  20       13.02       18.00     17.22 o 
  -3   3  20        1.97        2.57      7.23 o 
  -1   3  20       11.40       10.89     13.26 o 
   1   3  20       48.64       39.08     23.40 o 
   3   3  20       72.27       75.02     18.18 o 
   5   3  20      147.20      133.05     19.91 o 
   7   3  20       48.91       25.48     18.76 o 
   9   3  20        7.00        6.14      7.20 o 
  11   3  20      229.32      240.57     22.12 o 
  13   3  20       28.08       10.92     10.41 o 
 -21   1  21       63.95       79.77     12.11 o 
 -19   1  21       37.42       49.41     17.84 o 
 -17   1  21       45.26       42.84     12.10 o 
 -15   1  21       28.89       14.56     12.28 o 
 -13   1  21       10.22        7.91      5.19 o 
 -11   1  21        4.52        2.51      5.26 o 
  -9   1  21      787.57      723.05     30.62 o 
  -7   1  21       32.41       25.32      8.39 o 
  -5   1  21      177.68      164.02     10.28 o 
  -3   1  21        0.21        3.52      5.36 o 
  -1   1  21       99.53      113.40      8.28 o 
   1   1  21     1002.75     1037.27     24.04 o 
   3   1  21     2918.84     3072.03     52.65 o 
   5   1  21       34.00       34.36     12.93 o 
   7   1  21      343.12      275.19     12.81 o 
   9   1  21      228.62      227.11     13.46 o 
  11   1  21        0.07        3.46      6.58 o 
  13   1  21      400.55      415.29     20.40 o 
  15   1  21       84.17       96.35     12.29 o 
  17   1  21      160.57      149.50     19.07 o 
  19   1  21      122.27      178.53     19.48 o 
 -18   2  21        3.79        2.26      6.74 o 
 -16   2  21      106.26      147.22     17.75 o 
 -14   2  21        7.06        4.90      5.99 o 
 -12   2  21       10.89       10.20      7.61 o 
 -10   2  21       31.41       32.03      9.01 o 
  -8   2  21       84.01       74.13     12.59 o 
  -6   2  21      584.23      572.24     31.04 o 
  -4   2  21        0.13        2.62      3.94 o 
  -2   2  21       13.81       13.88      7.59 o 
   0   2  21       20.60       19.11      7.03 o 
   2   2  21       19.77       19.47      8.76 o 
   4   2  21      440.77      410.80     22.45 o 
   6   2  21      359.10      356.73     17.97 o 
   8   2  21       32.85       38.20     20.05 o 
  10   2  21        0.03        4.22      5.23 o 
  12   2  21       46.09       54.05     20.74 o 
  14   2  21       70.12       80.19     23.90 o 
  16   2  21      123.91      110.37     12.88 o 
 -11   3  21      202.50      250.16     31.76 o 
  -9   3  21       40.85       31.88     31.56 o 
  -7   3  21      199.18      184.53     22.70 o 
  -5   3  21       16.02       14.93     14.45 o 
  -3   3  21      152.16      156.02     42.54 o 
  -1   3  21        2.85        4.72      6.89 o 
   1   3  21       99.19      104.42     22.10 o 
   3   3  21        3.96        6.84      9.56 o 
   5   3  21        2.03        4.33      7.27 o 
   7   3  21      539.77      610.61     35.84 o 
   9   3  21        0.00        4.07      7.33 o 
  11   3  21        0.00       -1.12      8.23 o 
 -22   0  22        0.47        2.68      8.17 o 
 -20   0  22        2.54        2.63      6.53 o 
 -18   0  22      148.23      122.99     17.04 o 
 -16   0  22        6.96        6.07      8.96 o 
 -14   0  22      473.76      496.91     31.26 o 
 -12   0  22      607.56      598.56     39.65 o 
 -10   0  22     1130.47     1005.48     57.01 o 
  -8   0  22       33.53       28.69     23.33 o 
  -6   0  22      850.22      847.14     34.56 o 
  -4   0  22      477.13      439.93     24.79 o 
  -2   0  22     1574.90     1654.17     53.62 o 
   0   0  22      178.85      180.99     16.17 o 
   2   0  22     3165.03     3280.49     85.24 o 
   4   0  22      102.80      115.95     15.80 o 
   6   0  22      517.34      474.39     26.24 o 
   8   0  22      139.12      118.82     15.68 o 
  10   0  22      657.26      530.89     38.40 o 
  12   0  22      153.52      123.80     17.19 o 
  14   0  22      320.14      268.28     20.40 o 
  16   0  22        0.37        2.20      6.39 o 
  18   0  22       86.57       95.52     20.20 o 
  20   0  22      273.66      289.40     32.99 o 
 -21   1  22       17.70       14.58     15.40 o 
 -19   1  22        8.31       29.83     19.97 o 
 -17   1  22       21.18       15.85      8.04 o 
 -15   1  22        0.50        2.32      4.38 o 
 -13   1  22      898.24      776.93     32.25 o 
 -11   1  22       11.36       15.10      9.39 o 
  -9   1  22       89.29       72.73     11.49 o 
  -7   1  22      801.91      760.02     32.15 o 
  -5   1  22      206.26      210.03     15.40 o 
  -3   1  22       16.41       14.93      6.78 o 
  -1   1  22     4526.04     4829.13     92.56 o 
   1   1  22      541.33      562.56     17.24 o 
   3   1  22     1223.60     1250.37     42.84 o 
   5   1  22      801.53      807.34     33.86 o 
   7   1  22      248.86      270.03     15.27 o 
   9   1  22        1.43        5.40      5.38 o 
  11   1  22      437.40      382.51     19.70 o 
  13   1  22      266.02      266.46     17.87 o 
  15   1  22      254.67      210.89     19.02 o 
  17   1  22        0.78        4.27      6.54 o 
  19   1  22       47.63       40.03     13.45 o 
 -16   2  22       20.54       17.19     13.82 o 
 -14   2  22        5.37       10.38      9.52 o 
 -12   2  22        0.20        2.82      6.13 o 
 -10   2  22       24.79       10.36      6.23 o 
  -8   2  22      513.31      558.32     41.74 o 
  -6   2  22       43.17       32.97      9.08 o 
  -4   2  22      660.47      737.87     74.72 o 
  -2   2  22       45.56       39.54     12.47 o 
   0   2  22       95.95      112.58     12.38 o 
   2   2  22      399.45      431.31     19.87 o 
   4   2  22      175.35      200.95     13.23 o 
   6   2  22     1167.51     1203.58     49.55 o 
   8   2  22       96.16       94.63     16.11 o 
  10   2  22        0.39        3.07      6.55 o 
  12   2  22       53.09       58.27     14.24 o 
  14   2  22       31.76       24.61     13.98 o 
  16   2  22      307.81      391.74     28.02 o 
  -9   3  22       26.83       33.63     38.73 o 
  -7   3  22        0.03        1.79      5.45 o 
  -5   3  22        0.00       -3.64     18.56 o 
  -3   3  22        1.97        6.61     11.92 o 
  -1   3  22       19.80       28.46     14.47 o 
   1   3  22       41.99       37.45     16.31 o 
   3   3  22      104.34       85.79     20.31 o 
   5   3  22        4.56        6.23     11.86 o 
   7   3  22       70.78       58.63     17.44 o 
 -19   1  23      103.33      127.82     17.39 o 
 -17   1  23       59.61       35.96     26.70 o 
 -15   1  23       60.71       56.57     12.86 o 
 -13   1  23       91.17       82.09     10.17 o 
 -11   1  23        1.49        5.23      4.97 o 
  -9   1  23       49.83       48.87     11.91 o 
  -7   1  23      515.17      519.70     25.05 o 
  -5   1  23      372.29      385.72     20.44 o 
  -3   1  23        2.89        8.06      4.00 o 
  -1   1  23     1145.07     1236.23     42.49 o 
   1   1  23        4.55        6.79      3.10 o 
   3   1  23        3.64        5.54      5.55 o 
   5   1  23      711.00      702.39     28.50 o 
   7   1  23       39.65       36.62     12.99 o 
   9   1  23       56.41       40.57     19.47 o 
  11   1  23      443.15      494.48     26.46 o 
  13   1  23       74.69       59.06     13.93 o 
  15   1  23        8.66        4.59      7.10 o 
  17   1  23      250.51      236.88     18.59 o 
 -16   2  23        1.22        7.65      5.12 o 
 -14   2  23       18.65       11.91      7.69 o 
 -12   2  23      219.32      204.54     17.51 o 
 -10   2  23      610.82      645.53     48.02 o 
  -8   2  23        4.93       10.64      6.81 o 
  -6   2  23       54.27       39.76     18.25 o 
  -4   2  23      681.93      711.97     47.14 o 
  -2   2  23       55.89       61.27     53.18 o 
   0   2  23      241.80      263.91     19.46 o 
   2   2  23     1482.09     1571.03     71.43 o 
   4   2  23       18.26       24.92     10.50 o 
   6   2  23      663.39      593.26     66.83 o 
   8   2  23      846.57      940.47     62.64 o 
  10   2  23       28.53       15.23     11.35 o 
  12   2  23       35.66       55.68     11.47 o 
  14   2  23       81.54       68.71     14.66 o 
  -7   3  23      362.89      341.00     37.72 o 
  -5   3  23       44.06       24.64     36.29 o 
  -3   3  23       72.44       42.02     16.98 o 
  -1   3  23       51.62       38.54     25.34 o 
   1   3  23       10.72       15.66     15.42 o 
   3   3  23      914.90     1060.00     80.42 o 
   5   3  23      149.55      124.31     31.04 o 
 -18   0  24       66.83       19.97     29.34 o 
 -16   0  24       12.76       -0.18      7.74 o 
 -14   0  24       72.80       85.11     13.98 o 
 -12   0  24       24.77       31.41     13.68 o 
 -10   0  24      117.86      116.09     18.94 o 
  -8   0  24        2.78        3.28      8.60 o 
  -6   0  24      616.42      654.96     42.71 o 
  -4   0  24      690.43      704.19     45.75 o 
  -2   0  24       27.83       23.22     11.02 o 
   0   0  24       12.44       12.71      8.81 o 
   2   0  24       51.04       43.41     33.10 o 
   4   0  24        0.15        1.95      5.07 o 
   6   0  24        9.88        4.64      8.96 o 
   8   0  24      144.90      143.57     20.41 o 
  10   0  24       69.94       83.78     15.73 o 
  12   0  24        0.84        7.87      8.30 o 
  14   0  24       18.48       16.71     18.56 o 
  16   0  24       13.82        4.09      8.92 o 
  18   0  24      320.64      403.96     36.44 o 
 -17   1  24        2.35        1.42      6.52 o 
 -15   1  24      419.92      393.40     26.06 o 
 -13   1  24       36.15       24.51     27.06 o 
 -11   1  24      121.21      138.55     13.47 o 
  -9   1  24        0.01        2.22      4.15 o 
  -7   1  24       26.56       31.14     18.16 o 
  -5   1  24       96.44       90.48      7.55 o 
  -3   1  24     1484.34     1559.74     41.06 o 
  -1   1  24      117.80       99.34     10.09 o 
   1   1  24        6.00        5.05      3.57 o 
   3   1  24        0.15        2.70      5.33 o 
   5   1  24      220.09      238.18     17.66 o 
   7   1  24       15.48       14.72     10.53 o 
   9   1  24      159.26      162.84     16.58 o 
  11   1  24       59.12       43.37     11.43 o 
  13   1  24        5.19       15.17      7.77 o 
  15   1  24       45.40       53.85     17.16 o 
 -14   2  24      100.25       69.40     19.02 o 
 -12   2  24        0.40        2.89      4.71 o 
 -10   2  24      224.15      228.86     26.07 o 
  -8   2  24      350.44      342.86     38.88 o 
  -6   2  24        1.47        6.53      9.19 o 
  -4   2  24      175.18      172.24     28.34 o 
  -2   2  24      251.53      241.98     28.86 o 
   0   2  24       49.15       47.95     40.85 o 
   2   2  24     1027.52      893.59    114.52 o 
   4   2  24      376.35      354.52     34.39 o 
   6   2  24       71.91       93.17     10.41 o 
   8   2  24      442.23      453.18     27.68 o 
  10   2  24        7.31       14.52      9.20 o 
  12   2  24        3.88        6.87      5.43 o 
 -15   1  25      401.21      390.83     24.36 o 
 -13   1  25      162.84      145.44     15.61 o 
 -11   1  25        3.46        9.73     12.10 o 
  -9   1  25        2.10        7.28      4.80 o 
  -7   1  25        9.25       10.82      5.93 o 
  -5   1  25      203.59      200.56     15.38 o 
  -3   1  25      752.37      820.40     29.86 o 
  -1   1  25      540.53      546.79     22.74 o 
   1   1  25       12.73       13.58      5.31 o 
   3   1  25        0.11        3.14      4.48 o 
   5   1  25        0.83        2.37      5.03 o 
   7   1  25       41.09       28.20     20.02 o 
   9   1  25       21.76       19.98     14.21 o 
  11   1  25      116.86      115.56     14.40 o 
  13   1  25        0.20        3.93      7.99 o 
  15   1  25        8.79        8.45      5.12 o 
 -12   2  25       59.28       78.87     16.95 o 
 -10   2  25      192.68      229.99     26.23 o 
  -8   2  25        0.57        3.44     11.89 o 
  -6   2  25      197.23      214.43     25.70 o 
  -4   2  25      483.33      470.13     37.20 o 
  -2   2  25      447.03      485.68     37.60 o 
   0   2  25       47.36       60.50     21.99 o 
   2   2  25      417.88      530.05     42.70 o 
   4   2  25      448.31      467.58     33.25 o 
   6   2  25       68.67       90.40     20.59 o 
   8   2  25      200.40      194.32     16.35 o 
  10   2  25       16.99       12.47      6.92 o 
 -16   0  26        0.34        4.39      8.09 o 
 -14   0  26        0.00        9.21     10.75 o 
 -12   0  26        0.00        4.34      9.71 o 
 -10   0  26      661.94      743.15     66.78 o 
  -8   0  26       46.92       28.22     25.08 o 
  -6   0  26      225.72      263.71     26.37 o 
  -4   0  26      105.78      102.32     14.63 o 
  -2   0  26      217.69      196.01     20.82 o 
   0   0  26       25.76       18.00     16.06 o 
   2   0  26      509.65      481.95     36.17 o 
   4   0  26      235.03      266.28     27.57 o 
   6   0  26        0.09        4.68      8.32 o 
   8   0  26       17.63       19.88     22.00 o 
  10   0  26       32.00       33.02     26.13 o 
  12   0  26        1.25        3.84      7.94 o 
  14   0  26      140.30      133.82     19.92 o 
 -13   1  26        2.70        3.40      4.38 o 
 -11   1  26      122.58      118.89     13.58 o 
  -9   1  26       40.12       44.70     15.68 o 
  -7   1  26       30.50       38.64      8.39 o 
  -5   1  26       76.38       91.24     11.70 o 
  -3   1  26       52.16       43.54      6.86 o 
  -1   1  26        0.08        0.93      4.20 o 
   1   1  26       52.67       33.60     24.14 o 
   3   1  26       17.75       18.91      9.11 o 
   5   1  26       31.26       46.36     13.25 o 
   7   1  26       19.41       22.11      9.98 o 
   9   1  26       46.61       25.13     20.23 o 
  11   1  26        0.88        4.22      6.12 o 
  13   1  26       31.73       47.15     12.78 o 
  -8   2  26       74.82       65.47     38.86 o 
  -6   2  26       74.42       56.11     43.77 o 
  -4   2  26        0.04       -0.08     13.25 o 
  -2   2  26      218.09      182.08     24.57 o 
   0   2  26      514.81      526.16     39.63 o 
   2   2  26      388.52      527.20     44.93 o 
   4   2  26       18.63       17.40     14.13 o 
   6   2  26      146.82      180.18     18.95 o 
 -11   1  27        0.20        5.15      5.90 o 
  -9   1  27      425.76      516.79     29.17 o 
  -7   1  27      190.18      215.93     24.21 o 
  -5   1  27       29.05       20.66     11.61 o 
  -3   1  27        6.24        4.32      5.78 o 
  -1   1  27       13.44       12.44      6.89 o 
   1   1  27      188.93      207.35     15.04 o 
   3   1  27       46.83       65.30     11.76 o 
   5   1  27      179.59      235.93     16.64 o 
   7   1  27      609.46      738.63     32.17 o 
   9   1  27        2.66        5.51      4.16 o 
  -4   2  27       40.16       34.44     31.54 o 
  -2   2  27      308.95      303.54     32.87 o 
   0   2  27        6.13        2.35      8.32 o 
   2   2  27      276.53      360.58     43.43 o 
 -10   0  28        2.32        6.09      8.17 o 
  -8   0  28        7.31        9.69     10.38 o 
  -6   0  28     1585.97     1879.12     67.98 o 
  -4   0  28       99.99      102.54     14.64 o 
  -2   0  28       48.19       29.20     38.86 o 
   0   0  28       50.87       31.40     37.37 o 
   2   0  28        1.40       10.14     10.56 o 
   4   0  28       19.42       18.59     27.65 o 
   6   0  28       86.57      116.80     22.74 o 
   8   0  28       32.88       32.40     15.48 o 
  -9   1  28      768.10      901.82     54.75 o 
  -7   1  28      107.05      117.20     14.56 o 
  -5   1  28      207.20      219.37     18.29 o 
  -3   1  28        5.88        8.51     10.83 o 
  -1   1  28        1.76        1.91      7.02 o 
   1   1  28        5.01        2.66      6.27 o 
   3   1  28      167.83      212.67     15.92 o 
   5   1  28       90.97      128.13     13.91 o 
   7   1  28       47.05       89.08     14.11 o 
  -3   1  29       34.73       31.25     42.74 o 
  -1   1  29      159.51      164.03     19.80 o 
   1   1  29        4.76        8.16      8.65 o 
                                                 
